# Supplementary material for: Comparative transcriptome analysis of two selenium-accumulating genotypes of Aegilops tauschii Coss. in response to selenium
Source: BMC Genet. 2019 Jan 14;20:9. doi: 10.1186/s12863-018-0700-1 (PMC6332533; doi:10.1186/s12863-018-0700-1)
Supplement: Supplementary file 1 — Data S2. Information statistics of reads filtering and HQ clean data compared with rRNA. (XLS 26 kb) [file 12863_2018_700_MOESM1_ESM.xls]

## Sheet: Sheet1
Sample name	Clean Reads Num	HQ Clean Reads Num(%)	Read length	adapter(%)	low quality(%)	poly A(%)	N(%)	Mapped Reads with rRNA	Unmapped Reads with rRNA
CK1-Ⅰ	25671376	25372640 (98.84%)	125+125	61577 (0.48%)	87567 (0.68%)	10 (0%)	214 (0%)	923276 ( 3.64% )	24449364 ( 96.36% )
CK1-Ⅱ	39089824	38668664 (98.92%)	125+125	84256 (0.43%)	126005 (0.64%)	8 (0%)	310 (0%)	1682292 ( 4.35% )	36986372 ( 95.65% )
CK1-Ⅲ	31657808	31196432 (98.54%)	125+125	99200 (0.63%)	131231 (0.83%)	4 (0%)	253 (0%)	569766 ( 1.83% )	30626666 ( 98.17% )
CK2-Ⅰ	27398368	27050820 (98.73%)	125+125	77983 (0.57%)	95577 (0.7%)	10 (0%)	203 (0%)	2377456 ( 8.79% )	24673364 ( 91.21% )
CK2-Ⅱ	26917804	26593414 (98.79%)	125+125	77002 (0.57%)	84978 (0.63%)	6 (0%)	209 (0%)	1283664 ( 4.83% )	25309750 ( 95.17% )
CK2-Ⅲ	34738472	34272306 (98.66%)	125+125	112436 (0.65%)	120390 (0.69%)	17 (0%)	239 (0%)	1627046 ( 4.75% )	32645260 ( 95.25% )
T1-Ⅰ	32909898	32524850 (98.83%)	125+125	89822 (0.55%)	102431 (0.62%)	9 (0%)	262 (0%)	480380 ( 1.48% )	32044470 ( 98.52% )
T1-Ⅱ	31924108	31508268 (98.7%)	125+125	95590 (0.59%)	112078 (0.7%)	13 (0%)	238 (0%)	822402 ( 2.61% )	30685866 ( 97.39% )
T1-Ⅲ	31118896	30718066 (98.71%)	125+125	86525 (0.55%)	113642 (0.73%)	9 (0%)	239 (0%)	597144 ( 1.94% )	30120922 ( 98.06% )
T2-Ⅰ	33958396	33515798 (98.7%)	125+125	117653 (0.69%)	103403 (0.61%)	4 (0%)	239 (0%)	3325340 ( 9.92% )	30190458 ( 90.08% )
T2-Ⅱ	36121178	35633880 (98.65%)	125+125	130131 (0.72%)	113240 (0.63%)	16 (0%)	261 (0%)	1300692 ( 3.65% )	34333188 ( 96.35% )
T2-Ⅲ	30311656	29928312 (98.74%)	125+125	96236 (0.63%)	95192 (0.63%)	9 (0%)	234 (0%)	1743474 ( 5.83% )	28184838 ( 94.17% )
