# Supplementary material for: Comparative transcriptome analysis of two selenium-accumulating genotypes of Aegilops tauschii Coss. in response to selenium
Source: BMC Genet. 2019 Jan 14;20:9. doi: 10.1186/s12863-018-0700-1 (PMC6332533; doi:10.1186/s12863-018-0700-1)
Supplement: Supplementary file 3 — Data S1. Information statistics of data before and after filtering. (XLS 27 kb) [file 12863_2018_700_MOESM3_ESM.xls]

## Sheet: Sheet1
Sample	Before Filter					After Filter
	Clean Data(bp)	Q20(%)	Q30(%)	N(%)	GC(%)	HQ Clean Data(bp)	Q20(%)	Q30(%)	N(%)	GC(%)
CK1-Ⅰ	3208922000	3145782738 (98.03%)	3066840733 (95.57%)	160099 (0.00%)	1857311158 (57.88%)	3171580000	3116475060 (98.26%)	3041088624 (95.89%)	154322 (0.00%)	1835753021 (57.88%)
CK1-Ⅱ	4886228000	4791521134 (98.06%)	4672187812 (95.62%)	243176 (0.00%)	2817611693 (57.66%)	4833583000	4750371648 (98.28%)	4636116676 (95.91%)	235195 (0.00%)	2787297045 (57.67%)
CK1-Ⅲ	3957226000	3868946081 (97.77%)	3762558924 (95.08%)	198843 (0.01%)	2279160328 (57.59%)	3899554000	3823280284 (98.04%)	3722305364 (95.45%)	191302 (0.00%)	2246136088 (57.60%)
CK2-Ⅰ	3424796000	3356620028 (98.01%)	3271496372 (95.52%)	170133 (0.00%)	1984503744 (57.95%)	3381352500	3321948431 (98.24%)	3240736861 (95.84%)	164274 (0.00%)	1959475681 (57.95%)
CK2-Ⅱ	3364725500	3300564526 (98.09%)	3219804144 (95.69%)	169139 (0.01%)	1939260786 (57.64%)	3324176750	3267872008 (98.31%)	3190591622 (95.98%)	163365 (0.00%)	1916049091 (57.64%)
CK2-Ⅲ	4342309000	4255727222 (98.01%)	4148341100 (95.53%)	215487 (0.00%)	2496025948 (57.48%)	4284038250	4208560890 (98.24%)	4106149356 (95.85%)	208223 (0.00%)	2462779495 (57.49%)
T1-Ⅰ	4113737250	4036170727 (98.11%)	3938522677 (95.74%)	204915 (0.00%)	2387867386 (58.05%)	4065606250	3997491316 (98.32%)	3904003785 (96.03%)	197788 (0.00%)	2360090114 (58.05%)
T1-Ⅱ	3990513500	3910261979 (97.99%)	3810576855 (95.49%)	198903 (0.00%)	2322918836 (58.21%)	3938533500	3868536081 (98.22%)	3773424935 (95.81%)	192043 (0.00%)	2292977286 (58.22%)
T1-Ⅲ	3889862000	3810326768 (97.96%)	3711714047 (95.42%)	193889 (0.00%)	2251586773 (57.88%)	3839758250	3770550389 (98.20%)	3676554460 (95.75%)	187168 (0.00%)	2222784253 (57.89%)
T2-Ⅰ	4244799500	4165948367 (98.14%)	4066321889 (95.80%)	211924 (0.00%)	2430961622 (57.27%)	4189474750	4120251132 (98.35%)	4024922651 (96.07%)	204962 (0.00%)	2399556598 (57.28%)
T2-Ⅱ	4515147250	4429981736 (98.11%)	4322949400 (95.74%)	224580 (0.00%)	2634618506 (58.35%)	4454235000	4379608998 (98.32%)	4277261198 (96.03%)	216798 (0.00%)	2599611597 (58.36%)
T2-Ⅲ	3788957000	3716602835 (98.09%)	3624777012 (95.67%)	189928 (0.01%)	2193264480 (57.89%)	3741039000	3677464708 (98.30%)	3589568335 (95.95%)	183477 (0.00%)	2165885474 (57.90%)
