# Supplementary material for: Comparative transcriptome analysis of two selenium-accumulating genotypes of Aegilops tauschii Coss. in response to selenium
Source: BMC Genet. 2019 Jan 14;20:9. doi: 10.1186/s12863-018-0700-1 (PMC6332533; doi:10.1186/s12863-018-0700-1)
Supplement: Supplementary file 4 — Data S3. Comparison statistics of reads which were unmapped with rRNA compared with the reference genome. (XLS 25 kb) [file 12863_2018_700_MOESM4_ESM.xls]

## Sheet: Sheet1
Sample name	Total Reads	Unmapped Reads	Unique Mapped Reads	Multiple Mapped reads
CK1-Ⅰ	24449364	9053798 (37.03%)	15129480 (61.88%)	266086 (1.09%)
CK1-Ⅱ	36986372	13586416 (36.73%)	22988534 (62.15%)	411422 (1.11%)
CK1-Ⅲ	30626666	11943423 (39.00%)	18411581 (60.12%)	271662 (0.89%)
CK2-Ⅰ	24673364	8467826 (34.32%)	15934144 (64.58%)	271394 (1.10%)
CK2-Ⅱ	25309750	8480105 (33.51%)	16557929 (65.42%)	271716 (1.07%)
CK2-Ⅲ	32645260	10951736 (33.55%)	21329406 (65.34%)	364118 (1.12%)
T1-Ⅰ	32044470	11978280 (37.38%)	19699928 (61.48%)	366262 (1.14%)
T1-Ⅱ	30685866	11621340 (37.87%)	18736714 (61.06%)	327812 (1.07%)
T1-Ⅲ	30120922	11103575 (36.86%)	18684841 (62.03%)	332506 (1.10%)
T2-Ⅰ	30190458	9904792 (32.81%)	19952472 (66.09%)	333194 (1.10%)
T2-Ⅱ	34333188	11954308 (34.82%)	21960028 (63.96%)	418852 (1.22%)
T2-Ⅲ	28184838	9600381 (34.06%)	18253867 (64.76%)	330590 (1.17%)
