# Supplementary material for: Comparative transcriptome analysis of two selenium-accumulating genotypes of Aegilops tauschii Coss. in response to selenium
Source: BMC Genet. 2019 Jan 14;20:9. doi: 10.1186/s12863-018-0700-1 (PMC6332533; doi:10.1186/s12863-018-0700-1)
Supplement: Supplementary file 5 — Data S4. General statistics of detected gene’s number in each sample. (XLS 24 kb) [file 12863_2018_700_MOESM5_ESM.xls]

## Sheet: Sheet1
Sample name	Known Gene Num	New Gene Num	All Gene Num
CK1-Ⅰ	20314 (61.71%)	5007	25321
CK1-Ⅱ	21299 (64.70%)	5202	26501
CK1-Ⅲ	22413 (68.08%)	5239	27652
CK2-Ⅰ	21873 (66.44%)	5048	26921
CK2-Ⅱ	22215 (67.48%)	5334	27549
CK2-Ⅲ	22812 (69.30%)	5405	28217
T1-Ⅰ	20699 (62.88%)	5061	25760
T1-Ⅱ	21945 (66.66%)	5213	27158
T1-Ⅲ	21125 (64.17%)	5142	26267
T2-Ⅰ	21746 (66.06%)	5155	26901
T2-Ⅱ	22715 (69.00%)	5359	28074
T2-Ⅲ	21927 (66.61%)	5324	27251
