# Supplementary material for: Comparative transcriptome analysis of two selenium-accumulating genotypes of Aegilops tauschii Coss. in response to selenium
Source: BMC Genet. 2019 Jan 14;20:9. doi: 10.1186/s12863-018-0700-1 (PMC6332533; doi:10.1186/s12863-018-0700-1)
Supplement: Supplementary file 7 — Data S5. Detailed genes list for each category. (XLS 1856 kb) [file 12863_2018_700_MOESM7_ESM.xls]

## Sheet: CK1 (192)
Traes_7DS_B8BDE5F96
Traes_5DL_426297FC7
Traes_7DL_41532AC95
Traes_5DS_69F67D2ED
Traes_5DS_EE2428362
Traes_3DS_DCF1875CA
XLOC_028837
Traes_5DS_3D1DB3A71
Traes_3DL_796D247E4
Traes_3DL_0BAD061D1
Traes_4DL_5DFA8F49C
Traes_3DL_86213A619
Traes_3DL_C1B0077E3
Traes_4DS_F5A30F605
Traes_5DS_90FB4288A
XLOC_013094
Traes_7DL_A47264459
Traes_2DL_2890025BE
Traes_2DL_6955924FE
Traes_3DL_CA8A0548F
Traes_2DL_91ED787DB
XLOC_016675
XLOC_020396
Traes_7DL_DAE05A93B
Traes_6DS_49451CADF1
Traes_2DS_D4BEEA814
Traes_3DL_CCE013681
Traes_7DL_C735A1BD7
Traes_2DL_1F2723789
XLOC_042345
Traes_6DS_DDBD7E4E12
Traes_1DL_33E9E76E4
Traes_2DL_2B220DD6B
Traes_1DS_0CE4F46E2
Traes_4DL_F4E27983A
Traes_1DL_778E550FF
Traes_5DL_E5141A6E7
Traes_4DL_1736686D3
Traes_7DS_CF8DFD866
XLOC_017022
Traes_1DS_A5B41D1FC
Traes_6DL_9AACD64C4
XLOC_043731
Traes_4DL_FC6216B5B
Traes_4DS_B191C76EE
Traes_6DL_E8B30F862
Traes_7DL_5D968714F
Traes_1DS_83EB0482B
Traes_3DL_65A89094D
Traes_6DL_D314042B6
Traes_4DL_65A89094D
Traes_7DL_35D7C5FC7
Traes_7DS_2C300663C
Traes_3DL_2696F1E07
Traes_5DL_DADAF7DC3
Traes_2DL_0DBC383C5
Traes_4DL_6C15CB2C5
Traes_2DL_2FA19A9C8
Traes_7DL_B8AD1C724
Traes_2DL_6C27D1160
Traes_3DS_D1FDAC693
Traes_3DL_CEA06A910
Traes_4DL_031E4150C
Traes_4DS_45749D7DD
Traes_7DS_A934D9C24
XLOC_041883
Traes_7DS_575BD5476
Traes_4DL_27E5759B9
Traes_7DS_9B1872FDB
Traes_2DL_0E4933A40
Traes_7DL_6F74ABF3F
Traes_2DS_6FACE8ED2
Traes_2DL_6AE1B155D
Traes_5DL_0BDDB3ADF
XLOC_042489
Traes_7DS_07DD842EA
Traes_4DL_4726C2AAE
Traes_2DL_40DE4362F
Traes_2DS_2CB4C2389
Traes_3DL_F40E0A28A
Traes_5DL_3EA8EE36B
Traes_5DL_5FF49F6AB
Traes_6DL_41CBE9959
Traes_4DS_D1C345CDE
Traes_2DL_C5AB22048
Traes_7DS_DA8D0AE95
Traes_7DL_7C5EAB9C9
Traes_3DS_7690D92FE
Traes_1DL_46F2A4794
Traes_2DS_B174E583E
Traes_4DL_265644AFB
Traes_4DL_03021EAAF
Traes_7DL_BE85D0CD3
Traes_2DS_7C540F6B2
Traes_7DL_1916B1C53
Traes_5DL_ACDE7FA74
Traes_3DS_171CAFD74
Traes_2DL_D3FEB5236
Traes_7DS_08BEDBD4A
Traes_5DS_1C2819DD9
Traes_2DL_73F565809
Traes_7DS_01595FE36
Traes_5DS_5759E69B3
Traes_2DL_3F629F475
Traes_1DS_84A3B131A
Traes_2DS_4DE2B2FBC
Traes_3DL_677EA830D
XLOC_039358
Traes_3DL_2F70626F9
Traes_5DL_A5B41D1FC
Traes_5DL_2C971337C
Traes_7DL_A7645D9D7
Traes_6DL_A5B41D1FC
Traes_2DL_909BFEB22
Traes_2DS_84C7C7647
Traes_7DS_2D21E4C27
Traes_6DL_ACDFD5ED2
Traes_6DL_259F447AA
Traes_4DL_C461ABCEF
Traes_7DS_C2C01E050
Traes_1DL_306B923C0
Traes_2DS_78A6DB299
Traes_2DL_20726DFF6
Traes_2DS_5C8AFBF1E
Traes_7DS_46E52406D
Traes_7DL_7CCC722DB1
Traes_2DS_562B4B7BF
Traes_7DS_F507E5C42
XLOC_009992
Traes_2DS_CDDFD01E4
Traes_7DL_2696F1E07
Traes_7DS_08C5BD141
Traes_7DS_CA226F6E9
XLOC_032552
Traes_2DL_F33946800
Traes_4DL_C1AC3680B
Traes_1DS_699E8959C
Traes_7DL_7CCC722DB
Traes_2DL_92AC6AFF4
Traes_7DL_AAD363C1C
Traes_5DS_65A89094D
Traes_6DL_418816B99
Traes_3DL_255BB61D3
Traes_6DS_A5B41D1FC
Traes_1DL_24C51F870
Traes_6DS_DDBD7E4E1
Traes_2DL_9A21D7731
Traes_2DS_FC61B8B32
Traes_7DL_C97E9C9C8
Traes_7DL_322B90BB1
Traes_3DS_7DA6A8B01
Traes_2DL_2D3C40C9A
Traes_5DL_0FF7E0B91
Traes_4DL_6A3F4B3B7
Traes_4DL_71B29E50E
Traes_5DS_D6E1CC6F8
Traes_7DL_C97E9C9C81
Traes_1DL_2696F1E07
Traes_2DL_05D7DDA57
Traes_6DS_52B19B019
Traes_6DL_F87EED8EC
Traes_3DL_F094CA5D6
Traes_7DS_835355AF2
Traes_5DL_2E5C03D37
Traes_2DL_ADC63FB6C
Traes_5DL_AB1A474E7
Traes_2DL_EDAEA1357
Traes_6DS_0F5803ABA
Traes_1DL_757719220
Traes_3DS_2696F1E07
Traes_6DS_DDBD7E4E11
XLOC_046756
Traes_5DL_AA162F001
Traes_2DS_4C3CA5104
Traes_6DL_114D4EE5A
Traes_4DL_87A90B8781
Traes_2DL_433DBED51
Traes_4DL_C798E5914
Traes_5DL_920D8D8F1
XLOC_042423
Traes_3DS_0085D9977
Traes_1DS_2D5F6035E
Traes_5DL_2696F1E07
Traes_5DL_16454EBF2
Traes_4DL_87A90B878
XLOC_044804
Traes_2DL_EFD3CE389
Traes_7DS_A234A13E1
Traes_1DL_326FB54EB
Traes_3DS_E2B6589A3
Traes_2DS_65A89094D
Traes_6DL_BD6F626D5

## Sheet: CK2 (581)
Traes_4DL_572286037
Traes_2DS_DF48ED61D1
Traes_2DS_3F47C9186
Traes_3DS_BEC727217
XLOC_006407
Traes_1DS_BBC465FEF
Traes_3DS_352A39CD8
Traes_4DS_FC614A740
Traes_6DS_D85643C5A
Traes_3DS_3A1682B3D
Traes_6DL_22917F84C
Traes_1DL_0BEE27D86
Traes_3DL_BBF67A8D5
Traes_3DL_648BA7F00
Traes_7DS_86E97D0AD
Traes_1DS_41F80CF4F
Traes_2DL_1F64188E2
Traes_5DL_249833256
Traes_7DS_61883E123
Traes_1DL_96D6306BA
Traes_1DL_D8B0B1921
Traes_7DS_6806E9E35
Traes_4DL_5B6747740
Traes_7DL_D9AF9D18B
Traes_4DL_A8FC9F163
Traes_2DS_E934D5999
Traes_5DL_EB47366EA
Traes_6DL_FDEF19C52
XLOC_023671
Traes_2DL_06370236B
Traes_3DS_5B8FEE0CF
Traes_6DL_85D9A487F
Traes_4DL_37654F435
Traes_5DL_6C7AF6268
Traes_4DS_AFC036295
XLOC_023402
Traes_5DL_7411F3341
Traes_2DL_AFAEE931F
Traes_4DS_DF1D6F580
Traes_2DL_BB8506245
Traes_4DS_D6FC577AE
Traes_7DL_6F13E950A
Traes_5DL_5AD09CAAB
Traes_5DL_C3F949BDC
Traes_5DS_622507B86
Traes_6DL_243C2FF0A
Traes_5DL_D83789EFA
Traes_6DL_00650EDD1
Traes_4DL_C0D69F689
Traes_7DS_B06CC6A9E
Traes_2DL_75657E437
Traes_2DL_3213C6DEA
Traes_6DS_077AFC535
XLOC_032444
Traes_7DS_4AF5C695F
Traes_3DS_9AD2374CD
Traes_7DS_CFC07E512
Traes_6DL_0472B37E41
Traes_5DL_727479570
Traes_2DL_E4E22FEDB
Traes_2DS_ACD55D117
Traes_5DL_8CDD6419F
Traes_1DL_BD6D38225
Traes_2DL_6D7890820
Traes_7DL_7282B7CBD
XLOC_044795
Traes_3DS_188EA8A68
Traes_3DL_7A1E22E55
Traes_1DL_114B00D28
Traes_2DS_5BE48370C
Traes_4DL_AB2E28BE5
Traes_7DS_4D232A410
Traes_5DL_CDF98F11F
Traes_7DS_99C450BFE
Traes_3DL_DB7C86F1A
Traes_3DS_0D1F36AD0
Traes_1DL_3ECCEFCC4
Traes_4DL_34762DC69
Traes_1DS_6F00F008A
Traes_2DS_3BA139493
Traes_7DS_D9624270A
Traes_2DL_011A5420C
Traes_3DL_7F7B51AC2
Traes_3DS_F81AC75DD
XLOC_023610
Traes_7DS_0EDCADCB9
Traes_5DS_0D1F36AD0
Traes_7DS_8A36B9C98
Traes_2DL_FD912F373
Traes_7DS_29650EE79
Traes_2DL_6499824BD
Traes_5DL_A8FB1F16C
Traes_3DL_2B207951C
Traes_3DL_646466A56
Traes_7DS_E8F50B555
Traes_5DS_DB8524A64
Traes_2DS_F5C7BB2A5
Traes_7DL_8DA10B8CE
Traes_4DS_61516C831
Traes_3DL_B40045DE1
Traes_2DL_4848013A6
Traes_2DL_25A6307C3
Traes_3DL_97801A7A8
Traes_6DL_7662129AC
Traes_5DL_EBFE100B2
Traes_6DL_AF0A9560C
Traes_7DL_4A8DF0A912
Traes_1DL_BD82CC61E
Traes_7DS_03068057C
Traes_3DL_71112267D
Traes_2DL_CDF98F11F
Traes_6DL_470D0083E
Traes_2DL_7880DE86F
Traes_2DS_60EA2CD7E
XLOC_003198
Traes_6DL_82F38D086
Traes_1DS_191B8A0B8
Traes_1DL_27219622D
Traes_5DL_77C22D830
Traes_1DS_F8B97142D
Traes_5DL_B2D7E144A
Traes_2DS_31FE2B248
Traes_7DL_CCB9B2446
Traes_6DL_6D896315B
Traes_5DL_3B2EB692C
Traes_1DS_AB1494DE1
Traes_3DL_71B13DA91
Traes_7DS_674455620
Traes_7DL_ED348696E
Traes_4DL_BDB5D9373
Traes_5DL_7C945D82C
Traes_6DL_89E04DF8E
Traes_1DL_26A18601C
Traes_5DL_C283EB100
Traes_7DL_560FF4990
Traes_5DL_DC19846A3
Traes_5DL_5F4977E85
Traes_2DS_C0AB82563
Traes_5DL_25B2A10C1
Traes_5DL_9E1A2158A
Traes_5DL_7274795701
Traes_6DS_DD3FC46E9
Traes_6DL_3E7AA2990
Traes_2DS_C70D4FD30
Traes_5DL_EA9A9C749
Traes_5DS_C9357B54F
Traes_4DL_2ADEF53D4
Traes_6DL_9E56AAB16
Traes_2DL_04BB2BD07
Traes_2DL_F04A94AAF
Traes_3DL_FCBDD7175
Traes_3DL_D44ECC48A
Traes_6DL_DCEDB9A49
Traes_7DS_B0216B3E6
Traes_5DL_8FA3CC2F3
Traes_3DS_C24F94E99
Traes_2DS_D7D7734FF
Traes_1DL_CB7B1BACB
Traes_5DL_44017C8CE
Traes_6DS_8964D774C
Traes_5DS_464E38624
Traes_3DL_4AB8FE595
Traes_2DL_C615B0157
Traes_1DL_B53526AB1
Traes_7DS_56F70D3CA
Traes_2DL_C88D1A741
XLOC_027293
Traes_2DS_432EA86CA
Traes_1DL_4D7C10235
Traes_6DL_2CD01D459
Traes_5DL_A057E20FD
Traes_1DL_DA85DA689
Traes_4DL_B566DD6F3
Traes_7DS_E5E15103B
Traes_5DL_768178D77
Traes_5DL_1C47B4421
Traes_2DS_93696759A
Traes_2DL_4B8EB6417
Traes_1DS_2FC9032D5
Traes_3DL_FAD072B13
Traes_2DL_50A6400AF
Traes_3DL_E7165AB7A
Traes_1DS_6B6FC07F8
Traes_2DS_8BFC08DB2
Traes_3DL_D35A15278
Traes_3DS_6E12D9B21
Traes_6DS_9C9165820
Traes_2DL_6B43CF05E
Traes_2DL_852628931
XLOC_003339
Traes_2DL_AD496E537
Traes_5DS_FA97EBA45
Traes_6DL_0472B37E4
Traes_3DS_57F9B470C
Traes_7DL_EBDA47FAD
Traes_3DL_6E37DE1FB
Traes_2DS_E2F2E9EAF
Traes_4DL_CC11FE4F1
Traes_2DL_DFF964F2E
Traes_6DL_010CF6D08
XLOC_000076
Traes_4DS_6039E7652
Traes_4DL_5FF2A6C0A
Traes_2DS_BB95AE9EA
Traes_6DS_C676C4607
Traes_2DS_90C52E7AF
Traes_5DL_2D96C2BFD
Traes_1DL_8AE6C7E3E
XLOC_026936
Traes_2DS_6B0A666C7
Traes_7DL_86AA70D7A
Traes_2DS_070CE3D50
Traes_4DL_EB6D912CB
Traes_1DS_0C706347D
Traes_2DL_C91801702
Traes_5DL_9FD5ED50D
Traes_7DS_B5E80CF2C
Traes_2DL_A49A9E07F
Traes_2DS_496E54902
Traes_4DS_DA077BB06
Traes_3DL_BB0FDF5BC
XLOC_021696
Traes_1DS_8B0FC9013
Traes_5DL_863A1ED06
Traes_6DL_999D29945
Traes_2DL_DEE67B002
Traes_5DL_009FCBE62
Traes_5DL_34CCC8525
Traes_7DS_92E5B90CD
Traes_5DL_0AF63FB67
XLOC_001331
Traes_2DS_2814FE4E1
Traes_1DL_A96BCD205
Traes_7DL_36EDC8CF4
Traes_2DL_D2E2F1F04
Traes_2DS_20F748657
Traes_6DL_9D7A2440E
Traes_7DS_B720C597A
Traes_5DL_603FB8C76
Traes_2DL_E072FAD03
Traes_2DS_11ADF414D
Traes_6DL_6AEB2A3DF
Traes_4DL_BF29ED299
Traes_1DS_F2D6A9A11
Traes_3DL_B17427969
Traes_1DL_2A6212947
Traes_2DS_05E371451
Traes_7DS_A5B41D1FC
Traes_2DL_014D3327A
Traes_2DL_C3DE5DD96
Traes_1DS_B85BCC936
Traes_1DL_D4FEFB162
Traes_3DS_7FEFB7E02
Traes_2DL_944CEC821
Traes_7DL_241FE0237
Traes_3DL_C15129838
Traes_7DS_A7BDDC4B4
Traes_3DL_10CCDF363
Traes_4DS_28744A912
Traes_5DL_B3CD02D96
Traes_2DL_EAE57E31E
Traes_3DL_366CB19B7
Traes_2DL_E121FC4B9
Traes_2DL_102CAB8D5
XLOC_001834
Traes_6DL_F9846B8D1
Traes_5DL_41FA2B379
Traes_3DL_F93CBF99F
Traes_4DL_413A99ECF
Traes_2DS_0D1F36AD0
Traes_4DL_5E79CC79C
XLOC_046048
Traes_1DS_8E03A795F
Traes_1DL_206DB3957
Traes_4DL_60F7AA037
Traes_7DS_5CB6DD590
Traes_2DS_568ADEB46
Traes_4DL_282AF5B6E
Traes_1DS_6DFE37F47
Traes_1DS_427E0E3C7
XLOC_011392
Traes_3DS_B63711861
Traes_5DL_0FE117A1A
Traes_6DL_DE8BCB083
Traes_3DS_66CEDB905
Traes_1DL_5C5EA6125
Traes_6DS_CA5464FC5
Traes_5DL_681E1711E
Traes_4DL_80952D856
Traes_1DS_8D64B08C4
Traes_5DL_A7CBCF3C9
Traes_4DL_FD481A2D8
Traes_1DL_700DBBC23
Traes_6DS_324288A25
Traes_1DL_D736E3A6E
Traes_6DS_A2C34EB4A
Traes_5DL_2F608D851
Traes_3DL_18A194669
Traes_1DS_CE9E1A459
Traes_4DL_5915FC322
Traes_6DS_0297D5A65
Traes_7DS_12C14942B
Traes_5DS_FFAC5FF1A
Traes_2DS_D014BDCA2
Traes_5DL_37836DAB5
Traes_5DL_9A9F58CCE
Traes_2DL_34C291045
Traes_1DS_543CC7DC9
Traes_5DL_F4CE38EEF
Traes_5DL_C56331005
Traes_2DL_025DD4C90
Traes_4DS_FFAC5FF1A
Traes_6DL_5261C8B0B
Traes_2DL_44BCC8DCE
XLOC_015554
Traes_5DS_8142E2579
Traes_6DL_02151FFC5
Traes_4DS_B563336E9
Traes_5DL_A5F4747CA
Traes_2DS_FBA6F9A84
Traes_7DL_683DAA9A0
Traes_5DL_B1F9F1FDD
Traes_2DL_8CDE674FD
XLOC_014897
Traes_7DL_41A95488F
Traes_4DL_0D1F36AD0
Traes_1DL_9E65B5F06
Traes_5DL_FA33BEF70
Traes_1DL_7332A6B73
Traes_5DL_738C3CDB4
Traes_3DL_61DCD3DBF
Traes_1DS_B8077A438
Traes_7DS_CF7992717
Traes_2DL_07AE77588
XLOC_041508
Traes_1DL_7E6B4F5B6
Traes_4DL_96C4D5B17
Traes_2DL_8E2AEFA74
Traes_1DS_B82ABFDD8
Traes_2DL_232C282F4
Traes_3DS_7D520690E
Traes_7DS_FB59B7EA0
Traes_4DL_7C7671E61
Traes_7DS_574964AFB
Traes_2DS_1C74CDB67
Traes_4DL_662812514
Traes_7DS_0F312EF90
Traes_4DL_828D32626
Traes_2DL_BAA2540BB
Traes_7DL_EC9DA9A4E
Traes_5DL_CDF98F11F1
Traes_6DL_0C6E4C8B0
Traes_3DS_DEE900F71
Traes_4DL_B1EFA8FB3
Traes_6DL_E81950DB2
XLOC_039481
Traes_3DS_67E28C18D
Traes_6DL_CE095AD2B
Traes_3DL_B4409AFA6
Traes_1DL_9E4071BBB
Traes_6DS_D8603CBD2
XLOC_036876
Traes_5DL_B616BE491
Traes_1DL_E8B9B90C8
Traes_6DL_DB2895B66
XLOC_046795
Traes_3DL_9AD26E910
Traes_1DL_EB31117F2
Traes_1DL_A06455919
Traes_6DS_8B1C9EEB7
Traes_5DL_1F2C6F8B1
Traes_4DL_35AF78B19
Traes_7DS_D10F240E6
Traes_2DL_0D1F36AD0
Traes_3DS_DCDDB9C02
Traes_6DL_D1E47CFDC
Traes_2DL_6FC1CC85C
Traes_2DL_6BE9A3802
Traes_5DL_FB5C76B47
Traes_1DL_1984E0EFF
Traes_6DL_2D00077AB
XLOC_040991
Traes_1DS_229E4DD1C
Traes_2DL_5A2381464
Traes_1DL_F5EC0E0B8
Traes_4DL_735B9645C
Traes_2DL_F0F1751CD
Traes_4DS_F713B0347
Traes_2DS_945F189AD
Traes_6DS_5C6F70C32
Traes_5DL_59AF9745E
Traes_7DL_10ED43DE0
Traes_5DS_A6DB4D2AF
Traes_6DS_A2DC7DA32
Traes_5DL_2B2A11FB4
Traes_7DS_4D753C0D8
Traes_7DL_2E73197CC
Traes_2DL_04A8672C5
Traes_6DL_59DB06B9F
Traes_1DS_0CFC1995D
Traes_6DS_C5E0F4E60
Traes_4DL_89E6C5572
Traes_1DS_83C89C0BF
XLOC_003288
Traes_1DL_26C811738
Traes_7DS_207F45C1F
Traes_2DL_69512CA6E
Traes_2DL_EF8313E39
Traes_2DL_9DA71CB1C
Traes_2DS_F8E939BD6
Traes_5DL_6A730A96A
XLOC_023975
Traes_2DS_C39FC4983
Traes_1DS_639B05DC5
Traes_1DS_AE6EE28FE
Traes_3DL_603D16B0C
Traes_6DL_92A0F4993
Traes_3DL_744524CC5
Traes_5DL_3A931DCB0
XLOC_013259
Traes_4DL_BCAB7DBE7
Traes_7DL_B8658A380
Traes_6DL_617D44667
Traes_7DL_0D1F36AD0
Traes_1DL_1335F8773
Traes_4DL_DA4E34055
Traes_2DS_002026C35
Traes_2DL_A943B6670
Traes_5DS_F1C27131D
Traes_5DS_4CC036F9C
Traes_6DL_C032299B8
Traes_7DL_4A8DF0A91
Traes_3DS_8291C2F30
Traes_7DS_FF70913CC
Traes_3DS_FA148DCB2
Traes_1DS_B686BC1E0
Traes_6DS_4C3311ED3
Traes_3DL_C0B28B652
Traes_4DL_6F6225AF4
Traes_2DL_2C586C1EF
XLOC_025367
Traes_7DL_E6AEA016E
Traes_5DL_13FCF1AA0
Traes_7DS_4EE6A8BAA
Traes_6DL_38C99FDEB
Traes_2DL_6CD5A5CD9
Traes_2DS_212E10376
Traes_3DL_A7FEA32B2
XLOC_034248
Traes_6DL_81189F084
Traes_2DL_27806526E
Traes_4DS_2151362A3
Traes_2DL_B4FE833BD
Traes_5DL_5F402393B
Traes_4DL_B0E273752
Traes_2DL_EED10DA50
Traes_7DS_189F45C8E
Traes_4DL_D35AFF4D6
Traes_1DL_32847C605
Traes_1DL_94199742B
Traes_5DL_CFA00FCB1
Traes_1DL_0D1F36AD0
Traes_3DL_6DE7463D7
Traes_2DL_4421F2B97
Traes_2DS_D0B6D2DC2
Traes_4DS_3A79DB5D1
Traes_3DL_19AC8A40A
Traes_2DL_A17FFA211
Traes_2DS_B5B10C911
Traes_2DL_58307C044
Traes_5DL_CDF98F11F2
Traes_5DL_04102EC01
Traes_5DL_34595A8CC
Traes_3DL_AB9E5CD5F
Traes_6DL_7F433D792
Traes_7DS_EB305B633
Traes_6DS_FF73B1472
Traes_4DL_D73F1E523
Traes_3DL_14E5B19D5
Traes_2DL_EF38FDDDE
Traes_7DL_E250F49DB1
Traes_5DS_C676C4607
Traes_2DL_4BB4B2BA2
Traes_4DS_B3F692AFC
Traes_6DL_32BAA9F9D
Traes_1DL_B8AC43D16
Traes_3DL_DA4D5419D
Traes_5DL_3C2A32578
XLOC_021839
Traes_2DL_869CF0BCA
Traes_3DS_A1AE760D9
Traes_2DL_F62F85F4F
Traes_3DS_A6BAFB6D2
Traes_4DL_4F1B907E1
Traes_6DL_ECAA4E26E
Traes_7DS_C4734CAB8
Traes_5DL_D24C1C645
Traes_2DL_4C86F28DC
Traes_5DL_03A187888
Traes_2DS_0BF7C835A
Traes_4DL_C74B87B04
Traes_1DL_52D6355A8
Traes_7DS_D03DBC323
Traes_1DL_32A9DD018
Traes_2DL_48F73A56F
Traes_6DL_015CD83D7
Traes_3DS_F5FA7BE88
Traes_4DS_F4555CF7C
Traes_4DS_FBA13E320
Traes_3DL_D5E8C55A7
Traes_2DS_3ECC24FD3
Traes_1DL_8E3FC736B
Traes_6DL_055B9C645
Traes_7DS_3903D6368
Traes_5DL_C538965B2
Traes_2DS_902CC5C91
Traes_4DL_3F8034BFD
Traes_2DL_7095B42E0
Traes_5DL_39926945A
Traes_5DS_C7F519400
Traes_5DL_D3E9E22F1
Traes_5DL_B8863E2E0
Traes_1DL_3B48C20AC
Traes_4DL_A88DF6323
Traes_2DL_DB3F40F01
Traes_7DS_CB7D748CC
Traes_4DL_0B0B2A0B8
XLOC_011253
Traes_2DS_06941F4A8
Traes_4DS_C04005DA3
Traes_6DL_3C506C1A11
Traes_2DL_93F7BF28A
Traes_4DL_849CA6646
Traes_2DL_C5380603D
Traes_7DS_98EE649A5
Traes_3DL_0D1F36AD0
Traes_1DL_12FDCE595
Traes_4DS_5CCBBAB7A
Traes_5DL_A90913036
Traes_5DL_E2477BC0B
Traes_3DS_41F9B0386
Traes_2DL_31013C638
XLOC_043819
Traes_6DS_E4E9465AD
Traes_7DL_84EF15150
Traes_5DL_D2A2B4D0B
Traes_4DL_56B3A5D47
Traes_2DL_6747990F9
Traes_2DL_615C1AD51
XLOC_041007
Traes_5DS_16243E52C
Traes_7DL_E6AEA016E1
Traes_7DS_A87895229
Traes_4DL_B44A73782
Traes_3DS_14500F5D1
Traes_1DS_6FF709A49
Traes_2DL_1206EF3F9
Traes_7DS_3982DD668
Traes_5DL_885A58CBA
Traes_5DL_C044CD644
XLOC_039467
Traes_7DL_4A8DF0A911
Traes_7DL_71B9E87E0
Traes_5DL_2C36AA365
Traes_1DL_5F7868CCC
Traes_1DL_21384B2A9
Traes_4DL_84B5AA764
Traes_3DS_5A3EE1394
Traes_7DS_789FFD49F
Traes_5DL_35F824456
Traes_3DL_CDF98F11F
Traes_1DS_A530FC164
XLOC_018263
Traes_3DL_41A49431C
Traes_2DS_4C8E5F416
Traes_6DL_A7718C8D6
Traes_2DL_383C80D4C
Traes_2DS_6EAD593EB
Traes_1DL_36A467CF8
Traes_2DL_7746D7828
Traes_4DL_79F220C7A

## Sheet: T1 (411)
Traes_3DS_4AF38A991
Traes_6DL_CB3A2663B
XLOC_019522
Traes_1DL_CD8D5E40E
Traes_4DL_779A0CAE9
XLOC_028409
Traes_2DL_498E38E73
Traes_3DL_A62754CCA
Traes_7DL_796CB5065
Traes_7DS_BB6B8F092
Traes_2DL_E2ED97CFD
Traes_4DL_A30AD372F
Traes_3DL_E2816AF4D
Traes_3DL_3DEB63EC3
Traes_3DS_0CBE8A2FF
Traes_4DL_78B0D9BEC
Traes_3DL_266169C52
Traes_1DL_918A8F357
Traes_7DS_18567A35B
Traes_1DL_81AB2AE99
Traes_7DS_5E8261598
XLOC_046965
Traes_7DL_94FD713B2
Traes_7DS_10A9C68FA
Traes_3DS_4AF664A49
Traes_6DL_C95AA8830
Traes_4DS_01BC2B2EA
XLOC_015292
Traes_2DL_CC04FA45B
Traes_7DS_60D67FF28
Traes_2DS_F100D8868
Traes_5DS_EC160B45F
Traes_3DS_6EA365B00
Traes_5DS_CBE009155
Traes_5DL_DE501E05F
Traes_5DL_2AFE03508
Traes_7DS_594DFD1C2
Traes_3DL_6EADA1214
Traes_4DL_D38C2D795
Traes_2DL_6A8650A1C
Traes_7DL_93EB7611D
Traes_5DL_997810D13
Traes_5DL_1B10D9E0E
Traes_2DL_1CB10BEA7
Traes_6DL_627A38C45
Traes_3DS_549676E7D
Traes_7DS_B83440EDA
Traes_5DL_D4B0422E9
Traes_2DS_F557C43DE
Traes_7DS_819C25DE3
Traes_1DS_676316D07
Traes_7DS_55329FEC2
Traes_7DS_2D1E935F4
Traes_5DL_E3530AEAC
Traes_5DS_2D0C35E12
Traes_7DS_3437A50E7
Traes_6DL_1639FEA79
Traes_1DL_7F2CFF843
Traes_4DL_B25F54064
Traes_1DL_5FCB2E80C
Traes_5DL_BED4F8FA1
Traes_3DS_7ACEC919A
Traes_5DS_9FD492B47
Traes_3DL_199893238
Traes_5DL_B16FE3C7F
Traes_6DL_3331558BA
Traes_2DS_D0423171A
Traes_7DL_8984D5B85
Traes_3DS_F5BB3DE16
Traes_1DL_0298103C1
Traes_3DL_31EC1BDDF
Traes_3DL_342E8A893
Traes_2DS_EC5C6BD7F
Traes_4DL_09657666F
Traes_3DL_BAE1F9741
Traes_2DS_10E998B46
Traes_5DL_D7E01DE5D
Traes_2DL_15F681750
Traes_5DL_BFD22B015
Traes_2DL_4E6A9F76F
Traes_3DS_B95750A2C
Traes_2DL_5A0300CE0
Traes_7DL_B9439DA60
Traes_4DL_736B818B0
Traes_6DS_A4EB5D089
Traes_1DL_CD8D5E40E1
XLOC_024015
Traes_1DS_B04A19E18
XLOC_016002
XLOC_023055
Traes_3DL_F771B902A
Traes_1DS_AD8E7646F
Traes_2DL_2ACBE0A97
Traes_2DS_9EC2DA123
Traes_1DL_D983C0B8C
Traes_2DL_6C42783CA
Traes_2DL_0CF7DF1F2
Traes_5DS_369D74E05
Traes_2DL_B442E9E1B
Traes_2DS_077299E9C
Traes_7DS_5A98193E8
Traes_2DL_DC7D17FA4
Traes_1DS_2A9C77EAF
Traes_4DS_0E48AECB0
Traes_3DL_687C0C84A
Traes_3DL_564FE4223
XLOC_020091
Traes_4DS_F63DD6BD5
XLOC_004985
Traes_2DL_A11B043D4
Traes_2DL_FA722FDAA
Traes_3DS_2928EA9F5
Traes_2DL_450E2F178
Traes_4DS_BE7FDCA21
Traes_7DL_EED29B889
Traes_2DS_5A96C7B53
XLOC_041534
Traes_7DS_FC0E6F89B
Traes_2DL_7EBC83AF1
Traes_4DS_5363FAB85
Traes_3DS_0D2785F83
Traes_2DL_11314BFE0
Traes_2DS_C5AC69D0C
Traes_1DL_0CDB6989D
Traes_7DL_E70F7D52C
XLOC_044619
XLOC_027882
Traes_5DL_B410E2EBA1
XLOC_009823
Traes_6DS_EF3C604B0
XLOC_036211
XLOC_015181
Traes_3DS_FCF7ACAB8
Traes_5DL_5121A93BF
Traes_1DS_BB8508CC6
Traes_4DL_B1BBC732F
XLOC_044897
Traes_7DL_85AF7D5B5
Traes_5DL_1CD1BF5D7
Traes_2DS_C075397A8
Traes_7DS_D94DB02B1
Traes_4DS_B0587730F
Traes_2DL_7E49B6C8E
Traes_1DS_D00250490
Traes_3DL_A1A6BCF2E
Traes_2DS_3F08EB593
Traes_6DL_CE0F53F45
Traes_3DS_1F1DF91FC
Traes_7DS_28ED463D4
Traes_3DL_DEBFA5B5C
Traes_7DL_82722EDAD
Traes_6DL_6214806F8
XLOC_028133
Traes_6DS_2B6F86A1B1
Traes_1DL_5ACBC5D09
Traes_2DL_011FE4E88
Traes_7DL_8C06C3DAF
Traes_3DL_938193A2E
Traes_3DL_2AC39063F
Traes_2DS_93C34F174
Traes_4DL_056D1B7E5
Traes_7DL_C5AF32E43
XLOC_023444
Traes_3DL_C39C60F1B
XLOC_044647
Traes_6DS_2B6F86A1B
Traes_1DL_A7BB2E556
XLOC_046956
Traes_1DS_9EB3D4F2B
Traes_2DS_D674046AF
Traes_6DL_083C68788
Traes_6DS_6DB656A6F
Traes_6DS_1F253DE31
Traes_7DS_18B387245
XLOC_019878
Traes_1DL_FA29790F31
Traes_7DL_511B224DF
Traes_3DS_7512B723D
Traes_2DL_504C09A31
Traes_2DS_50AD2A24B
Traes_2DL_04B442359
Traes_4DL_3CD6AB0D3
Traes_2DL_E9B2D43FC
Traes_4DL_6A2291A7E
Traes_3DL_5F107AC1F
Traes_2DL_6811D4F96
Traes_2DS_BE6EF1902
XLOC_007905
Traes_7DL_A144D37CC
Traes_5DS_613FACB4F
Traes_5DS_44F9293BB
Traes_7DL_557A245C2
Traes_7DL_7AE69C1ED
Traes_6DL_82C9277E6
Traes_6DS_432113694
Traes_2DL_E98B9CC74
Traes_2DL_89A765CB9
Traes_4DL_0163C0CCF
Traes_2DS_002510300
Traes_1DS_404F835EB
Traes_2DL_BF08D4560
Traes_6DL_08DC660C5
Traes_2DL_34C71F113
Traes_5DL_9BD0999FE
Traes_6DS_4BC72ACEF
Traes_2DS_821397F34
Traes_6DL_6C0F2773A
Traes_1DS_170745093
Traes_6DS_73BAB37D3
Traes_1DS_17B3A06EB
Traes_7DL_3E1183B3C
Traes_2DS_09F083EE8
Traes_6DL_6505B36DC
Traes_3DL_73A825099
Traes_2DL_46C827FAC1
Traes_6DS_C2A3E8C51
Traes_6DL_E1CEB78EC
Traes_4DS_6A7D1C662
Traes_6DL_8C2792D32
XLOC_040381
Traes_7DL_FDA4FC69F
Traes_1DL_ABC524988
XLOC_023449
Traes_6DL_C8379353C
Traes_3DS_0AC8B11E2
Traes_5DL_8D0BB95F2
Traes_2DL_F836B678E
Traes_5DS_7DA5AAFD8
Traes_4DL_F7A7F28BB
Traes_2DL_66471D4B3
XLOC_016755
Traes_2DL_7A9E3409B
XLOC_020090
Traes_3DL_B8184A00D
Traes_5DS_F19FD75E5
Traes_4DS_7A20FF42F
Traes_2DL_39A9DCC24
Traes_5DL_1352991C3
Traes_2DS_1208A147B
Traes_2DS_C75C44FB8
XLOC_010184
Traes_6DL_1C1818E54
Traes_2DL_0CDA840F1
Traes_7DS_C8A445B39
Traes_7DL_AA52F287A
Traes_5DL_506B55317
Traes_5DL_632A98E9C
Traes_1DL_AC3017027
Traes_6DS_84D2D8C15
Traes_7DS_5F3927B68
Traes_2DL_141E30815
XLOC_045091
Traes_1DL_46117AF21
Traes_6DL_9B8566E29
Traes_2DS_8E9FA73CB
Traes_1DL_F477FEE25
Traes_2DL_0BCB26B5D
Traes_2DS_B6F07C180
Traes_2DL_15C481655
Traes_2DL_FB42A4BF0
Traes_4DS_08BF9A0BF
Traes_2DL_475269B87
Traes_6DL_FD60D1003
Traes_4DL_C5A2BB55C
Traes_3DL_C6C6B3199
XLOC_027787
Traes_1DL_D58198BB4
Traes_4DL_61BB843F6
Traes_6DL_29EF04226
XLOC_012996
Traes_2DL_5FE34FC53
XLOC_020795
Traes_5DS_DBCD62DF1
Traes_2DL_39016311B
Traes_4DL_22AAB8305
XLOC_037467
Traes_3DS_7B2A3716C
Traes_5DL_8B7F3F0B3
Traes_6DS_F03A2213C
Traes_7DL_FAF2AE9FB
Traes_7DS_0EDDDAC29
Traes_7DL_F8946D7F1
Traes_6DS_7AEF89EBA
Traes_2DL_CBB409376
XLOC_015251
Traes_2DL_9BBA751F1
Traes_6DS_9A2DC15D5
Traes_7DL_5AABDBF0D
Traes_5DL_B410E2EBA
Traes_5DL_905E4ADF5
Traes_7DL_69965183A
Traes_6DL_B555C1656
Traes_5DS_A40621A8D
Traes_2DL_3361093B4
Traes_3DS_723782CBD
Traes_7DL_AF0184CE6
Traes_3DS_7182DEA84
Traes_5DS_A40B73069
Traes_4DL_67AFD232E
Traes_7DL_04AD2C527
Traes_3DL_5869C2A90
Traes_7DS_1BD4C7F2B
Traes_7DS_EB10DBA07
Traes_3DL_C0D2DEFF0
Traes_2DL_596A319DA
Traes_2DL_4EDE79D0E
Traes_2DL_AD3EB2EAF
Traes_6DS_0AA8FD567
Traes_6DL_D1C1DBD34
Traes_7DL_62D5D1C30
Traes_3DS_1EA5D93C7
Traes_7DL_E733CFD4C
Traes_5DS_4F484BF12
Traes_7DL_F678CB096
Traes_3DL_4E8BAF223
Traes_3DL_F985F350E
Traes_6DL_9AA5F2917
Traes_2DL_78A2B24C9
Traes_5DL_783932108
Traes_2DS_0D00D7A76
XLOC_016533
Traes_2DL_187CC70BC
Traes_2DS_346E2296A
Traes_6DL_ACE53A5E3
Traes_7DL_C26D8D038
Traes_3DS_CC6014C1A
Traes_7DL_C6BD9A562
XLOC_010122
Traes_7DS_A96B528BE
Traes_2DS_59C07BAEE
Traes_4DS_4A4C89328
Traes_2DL_46C827FAC
Traes_3DS_4933D36D2
Traes_7DS_1A68A9F09
Traes_2DS_F4F401B7F
Traes_7DS_9EB6C3749
Traes_3DL_6110DE7E8
Traes_5DL_B04D09C9F
Traes_6DS_458EE1895
Traes_3DS_2A35BC8CB
Traes_1DL_2E6D4C505
Traes_6DL_1FD00AF99
Traes_7DS_63A1D6745
XLOC_035893
Traes_5DL_EDCE34D7A
Traes_3DL_5381F84EF
Traes_3DS_760CD3F57
Traes_2DL_E067857D8
Traes_2DS_CA50AE8E3
Traes_4DL_7709E5A96
Traes_1DS_A25F6EFC5
Traes_1DL_6B1206AF4
Traes_6DL_4B7BEF6E5
Traes_1DL_DD8D1FAF1
Traes_7DL_882518A23
Traes_5DL_8FAFED82A
Traes_6DL_50CD2E95B
Traes_4DS_04ED33952
Traes_4DL_411780390
Traes_3DS_C3D693458
Traes_2DL_3C552A275
XLOC_004474
Traes_2DS_A1EC4DD64
Traes_7DS_C3466EAD6
Traes_2DS_955801B7A
Traes_5DL_A6EECBC04
Traes_3DL_C45ACDFBF
Traes_1DL_B63CADDCD
Traes_7DS_F4A7C367F
Traes_3DS_5040DA4CF
Traes_2DS_6679F5095
Traes_1DL_ACAEE3384
Traes_7DS_36B6FFC36
Traes_5DS_ECF27183F
Traes_2DS_10209AF78
Traes_2DS_035AA95E3
Traes_2DS_881E81E8F1
Traes_1DS_042E4ED4C
Traes_6DL_5B1B3211E
Traes_3DS_6DB36FFA7
Traes_5DL_B4D40815B
Traes_2DS_602EF9AB1
Traes_7DL_44FCA17C4
Traes_2DL_F602A72B7
Traes_2DL_5B5389B32
Traes_2DS_7C9C33E09
Traes_4DL_1F5C216D7
Traes_1DS_11A47FC4A
Traes_7DL_C26D8D0381
Traes_4DS_88D2821C6
XLOC_044825
Traes_3DS_5C5A18348
Traes_5DL_EDE3848B6
Traes_7DL_791AA4E04
Traes_3DS_BC7109712
XLOC_018826
Traes_5DL_013235A76
Traes_7DS_4634A1B2C
Traes_3DL_1DF540682
Traes_5DS_9E43338FA
Traes_2DL_854AB6635
Traes_7DS_DB6B88A87
Traes_3DS_26D4271D1
Traes_4DL_C6F63B317
Traes_7DS_3B08482C9
Traes_5DL_AF178AA7C
Traes_5DL_7ABF4590D
Traes_2DS_13D9EC9D7
Traes_1DS_D1CE546A2
Traes_5DL_4D7BF6FF4
Traes_4DL_5B3B57371

## Sheet: T2 (590)
Traes_2DL_AC73849BE
Traes_6DL_91DCD2600
Traes_1DS_79D2C840C
Traes_4DL_BE9B0E1A6
Traes_1DL_B4805B7F7
Traes_2DL_B6C06C49C
Traes_5DL_2BDBA4637
Traes_2DL_370F40470
Traes_2DL_EB7115604
Traes_7DL_54532A123
Traes_5DL_97A261A60
Traes_2DS_A5B0DB915
Traes_6DL_7AA41E244
Traes_7DL_13C9CB4C3
Traes_1DL_34DA247531
Traes_6DS_2CF43465F
XLOC_041605
Traes_5DS_A3DAD76D5
Traes_7DS_CA6B7FD1A
Traes_4DL_3A14D06D5
Traes_7DS_5DEB3C42D
Traes_2DL_A99D78B14
Traes_7DL_09CC34B04
Traes_2DS_E2623C591
Traes_7DL_E04AFA1CD
XLOC_037725
Traes_2DS_76C394849
XLOC_022819
Traes_2DL_9F53527D8
Traes_2DS_17C636DEE
Traes_7DS_29F6FE910
Traes_3DS_62C657A01
Traes_5DL_FA3F311CA
Traes_4DL_9EC465944
Traes_7DS_01144F229
Traes_7DL_44914B398
Traes_7DS_38C91F827
Traes_2DL_9524A8687
Traes_2DL_C7F14A2BD
XLOC_023844
Traes_6DS_2B355DBEB
Traes_1DS_9523D4968
Traes_3DL_D27F1C9CF
Traes_2DL_5EC8F348F
Traes_5DL_89E7C5C37
Traes_4DL_7861DE445
Traes_3DL_5F645DE9F
Traes_7DL_D1A06F4A0
Traes_2DL_88BCBD6BF1
Traes_4DS_2FE8004E8
Traes_3DS_D25A6A141
XLOC_016806
Traes_3DS_8C1A3108F
Traes_7DL_28AF4D23A
Traes_5DL_D7F4BC97C
Traes_7DL_1982F6078
Traes_5DL_724E83690
Traes_5DL_1544B365B
Traes_3DL_A3519FAF7
Traes_2DL_1CDB90588
Traes_7DS_E2A582546
Traes_2DS_A270E9A2B
XLOC_007734
Traes_7DS_DD6FAA24B
Traes_7DL_03E44563A
Traes_5DL_292B9CA4C
Traes_4DL_092403683
XLOC_015375
Traes_7DS_4722C99F3
Traes_7DL_2BC497792
Traes_2DS_B38ADE490
Traes_5DL_520702625
Traes_2DL_8441D575B
Traes_7DS_FC3851C11
Traes_5DL_FF4344440
Traes_4DL_90A38DEDE
Traes_5DL_F1C1DEBBF
Traes_1DL_92DD9A282
Traes_3DS_1416E661F
Traes_2DS_20BAEE03B
Traes_6DL_BF3D9B18F
Traes_2DS_B13EE1E6E
Traes_3DL_BCE8DACDB
Traes_2DL_9732E03C4
Traes_6DL_1682C925C
XLOC_045363
Traes_7DL_85BA805E2
Traes_4DL_BAC2D8210
Traes_2DL_80D3127D7
Traes_1DL_105744652
XLOC_040964
Traes_3DS_60EACAA92
Traes_2DS_8EA415417
Traes_2DS_275A0FEF7
Traes_2DL_89267A3BB
Traes_6DS_9354E8627
Traes_2DS_FC2AD3099
XLOC_007977
Traes_2DL_77FEB7329
Traes_2DL_545339D06
Traes_4DL_7F5DAE92B
XLOC_014865
XLOC_003589
Traes_5DL_33053A549
Traes_2DL_284F5F2E4
Traes_3DS_3ABA5FA55
Traes_1DL_1DBC226D5
Traes_2DL_365E4032F
Traes_6DL_EA77F3A35
Traes_4DL_342C61468
Traes_3DS_ECB844CBC
Traes_2DS_4C0342F39
Traes_7DL_B9FCAE20E
Traes_7DS_C1AF8DA08
Traes_2DS_57818F05A
Traes_7DL_DAD2C2C1D
Traes_1DL_7CB83960B
Traes_1DL_C0206F6AB
XLOC_043095
Traes_5DL_20361C71D
Traes_4DL_88633D38B
Traes_5DL_20361C71D1
Traes_4DL_862299D17
Traes_5DL_EDF6DBFDC
Traes_4DL_EAB1F8DBA
Traes_2DS_7320E65D2
Traes_7DS_D9041D9B1
Traes_7DS_68CF5EB87
Traes_2DL_B515F84D4
XLOC_006647
Traes_7DL_3911C5D6D
Traes_7DS_FF6721CCB
Traes_1DL_B3EA71B001
Traes_5DL_F60F22BC5
Traes_4DL_E45DB7848
Traes_5DS_8441D575B
Traes_3DS_8EAE026B0
Traes_3DS_53BEB5A2F
Traes_5DS_6865B96FE
Traes_3DL_A63592879
Traes_2DS_E83A1B0A0
Traes_3DS_45CFA0B83
Traes_3DL_7E7B2AF53
Traes_3DS_27CA5AC8D
Traes_7DL_728D6C95C
Traes_2DL_1C46C0BB9
Traes_1DS_EF07A3CBD
Traes_2DS_7F9BD7E5F
Traes_5DL_3F043E2B6
Traes_6DS_6BD4CA5B2
Traes_3DS_A036415D1
Traes_1DS_711044AD5
Traes_6DS_79BC66C99
Traes_1DS_07782ABC8
Traes_4DL_D3D8D0027
Traes_1DS_6B2B4C020
XLOC_025352
Traes_4DL_50766222D
Traes_4DL_FC1B0C17A
Traes_2DS_8A7A8CC98
Traes_2DL_B528AE68E
Traes_2DS_293A11F47
Traes_7DL_633231428
Traes_6DL_9B72CC6A7
Traes_2DS_60E10F8CE
Traes_5DL_61C51DE07
Traes_6DS_A3249A153
Traes_6DS_DABE8C075
Traes_2DL_D55F0FC5F
Traes_6DL_AFD854919
Traes_3DS_70A69816D
Traes_5DL_0E87C99E1
Traes_7DL_FFD683594
Traes_5DS_5685A23DB
Traes_3DL_3856FE114
Traes_5DL_B316DF4621
Traes_2DS_9E0BCD922
Traes_1DL_15ED6EAC4
Traes_3DL_995C9433A
Traes_6DL_4BEFF0A7F
Traes_4DL_D80773B59
Traes_5DL_ACF5B668F
XLOC_042311
Traes_2DL_B08520F80
Traes_2DL_FC9E9EC47
Traes_7DS_35BD287E4
XLOC_040411
Traes_5DL_1982F6078
Traes_5DL_BC3C2F2C6
Traes_1DS_C5434CCB9
XLOC_031915
Traes_3DL_DDF29CB5B
Traes_7DL_774B7F343
Traes_7DS_4736EB23B1
XLOC_012129
Traes_5DS_9A3B2CD4E
Traes_7DS_3F051D22A
Traes_2DS_4F77C02C7
Traes_4DL_EC464DA711
Traes_2DL_7799F1F75
Traes_4DL_C5FD22CD6
Traes_1DS_5373F0292
Traes_3DS_180235860
Traes_4DS_7080C8822
XLOC_023133
Traes_7DS_23A2E8EBB
Traes_3DL_F766708F0
Traes_7DL_702672926
Traes_4DL_109752850
Traes_3DS_F422CC032
Traes_5DL_848A500F0
Traes_4DL_42138FEF5
Traes_2DS_47C677592
Traes_4DL_77DC535E6
Traes_3DS_CC3D0214A
Traes_5DL_D80613477
Traes_3DS_E8D097300
XLOC_043755
Traes_4DL_B719AB184
Traes_5DL_E4241F207
Traes_7DL_3BF922DE4
Traes_2DL_95F9B36A7
Traes_2DL_3B1EF94DC
Traes_4DL_E6D85B973
Traes_1DL_FF2AD0619
Traes_1DS_521E5D5DE
Traes_2DS_BE8786607
Traes_3DL_26DD09DF0
Traes_2DL_56117CF8F
Traes_2DL_039A2BA47
Traes_3DL_EEAB7EFC1
XLOC_028434
Traes_6DL_8ECBBC867
Traes_2DS_A6A088AFC
Traes_3DL_400D24AB2
Traes_2DL_DB9478C60
Traes_6DL_AB48C2C57
Traes_2DS_9BCFF2B80
Traes_2DS_114088E711
Traes_6DS_2D5ACE514
Traes_4DS_1982F6078
Traes_1DL_BD5E225AC
Traes_5DS_E6273D645
Traes_2DL_4CE58D5A51
Traes_7DS_9634E760C
Traes_3DS_F92F15BFE
Traes_2DS_FA2BDB1FD
Traes_6DL_659014784
Traes_6DL_36D299D44
Traes_1DL_59CE4A8E3
Traes_5DL_97B1FB927
Traes_3DL_B42DE4053
Traes_2DL_707B28EED
Traes_2DS_835FBEF08
Traes_5DL_CE1B117E5
XLOC_016519
Traes_1DL_EB9F60DCB
Traes_7DL_11CFDAFA7
Traes_7DL_C074DC1F6
Traes_6DS_20690B9A7
Traes_3DL_535E87816
Traes_2DL_195C166BE
Traes_1DL_8A164F61C
Traes_6DS_57A6B04A9
Traes_1DL_65B559D42
Traes_6DL_5CA0A526A
Traes_6DS_FECD4B5CA
Traes_4DL_C967CDE98
Traes_7DS_DAD0FE91A
Traes_5DL_BCFA9DA27
Traes_6DS_00E3E39411
Traes_1DL_5FF5704D9
Traes_5DL_ABA42F725
Traes_2DL_D992459FF
Traes_2DS_57B8EFA62
Traes_2DS_182B8C5C4
Traes_2DL_E42656619
XLOC_004558
Traes_4DL_3E8E652D3
Traes_1DL_616F3595C
Traes_1DL_9453AB0D9
Traes_1DS_4A2001BAC
XLOC_042386
Traes_2DS_E3F0742FF
Traes_6DL_AEF33B4F2
Traes_3DL_65C546528
Traes_4DL_0E518AAF6
Traes_1DS_91902F992
Traes_7DS_20361C71D
Traes_6DL_BAD97D4EC
Traes_2DS_C0B6DC905
Traes_7DS_C77EF5B94
Traes_3DL_BCFF5E279
Traes_3DS_C954116EB
Traes_7DS_8E2BD8C64
Traes_3DL_4544FA87D
Traes_7DS_431B0A364
Traes_5DL_032EB6D58
Traes_2DL_C1DE1FE24
Traes_3DS_0B9362648
Traes_2DS_02B112F25
Traes_4DL_BB1F5DCD1
Traes_3DL_83AA5D0CE
Traes_1DS_4AEDF6F94
Traes_6DL_7A504846D
Traes_6DL_64355F459
Traes_3DS_797E48C4F
Traes_2DL_A468AE260
Traes_5DS_2DCA98842
Traes_7DL_AD2356120
Traes_5DL_3C7813B54
Traes_2DL_B7D02BDDA
Traes_1DL_B42384D9B
Traes_2DL_A297CEA0F
XLOC_024024
Traes_2DL_BE184291C
Traes_4DS_2C453AFB7
Traes_3DS_884E2C3AC
Traes_4DS_6A7EDE503
XLOC_004166
Traes_5DL_7CC241DA0
Traes_3DS_12E09BED1
Traes_3DL_75DAF72ED
Traes_3DL_431713038
Traes_6DL_DF8D62546
Traes_2DL_6523CB8291
Traes_5DL_CB25B2F1A
Traes_5DS_B05596869
Traes_7DS_2DD0E8C3D1
Traes_2DS_A5CC96590
XLOC_034655
Traes_3DL_883CE9CDD
XLOC_039442
Traes_5DL_6D41BEAD8
Traes_2DL_6A39E5594
Traes_1DL_B8551270A
Traes_4DL_5F364F238
Traes_4DL_B337DEEC7
XLOC_044298
Traes_5DL_B35590F84
Traes_2DS_FF9BA0BA3
Traes_1DL_1A2E031A2
Traes_3DS_8CCA4E42F
Traes_1DL_C4792D894
Traes_7DS_E8721D2B0
Traes_2DL_3ECE8D5F5
Traes_4DL_F5CC0669C
Traes_4DL_42C0BD304
Traes_2DL_7ED8C4B52
Traes_3DL_09128C3C1
Traes_3DL_41BCCE85E
Traes_2DL_319C36016
Traes_4DL_E3750324A
Traes_7DL_E58F852A0
Traes_7DL_504FBF3D8
XLOC_004910
Traes_3DL_DA953D413
Traes_5DS_B6C7FAAB4
Traes_7DL_2D5ACE5141
Traes_6DS_8E8BE65FC
Traes_3DL_A29C0F99E
Traes_2DL_47FA3F6E2
Traes_7DS_80FFAA42F
Traes_5DS_9A59775C6
Traes_3DS_96DEC34A0
Traes_4DL_E561DDF62
Traes_7DS_36C2662D0
Traes_5DL_AC71DE264
Traes_6DS_02A998B21
Traes_4DL_5153CCCAC
Traes_5DL_1BC22CBCB
Traes_2DS_74C49000B
Traes_2DL_F8D99593D
Traes_5DL_24B910506
Traes_2DL_35A2036C3
Traes_2DS_A8882442F
Traes_1DL_22D5F6AD5
Traes_1DL_1982F6078
XLOC_023884
Traes_2DS_41FED0ACF
Traes_5DS_1982F6078
Traes_6DL_1982F6078
Traes_7DL_06A129B0D
Traes_6DS_1982F6078
Traes_2DL_CD314EA29
Traes_5DL_B325E87E3
Traes_2DS_74336A9D2
Traes_2DS_10A67CFD4
Traes_7DS_7B6FF11EF
Traes_7DS_CDAB92117
Traes_6DS_794C3DF2C
Traes_4DS_DEC614BE7
Traes_3DL_515DF2F4E
Traes_3DS_B1DBDCD8F
Traes_4DS_274FF8294
Traes_6DL_4D9A5C511
Traes_1DL_34DA24753
Traes_4DS_A98A39422
Traes_3DS_A18CC4913
Traes_2DS_9698ADBC2
Traes_7DL_2D5ACE514
XLOC_046880
Traes_5DS_321BC5954
Traes_2DL_2A0301CA3
Traes_7DS_26B2715A9
Traes_2DS_580955DCD
Traes_4DL_9B64D0453
Traes_6DS_98BC34937
Traes_1DL_CD3D9CDE7
Traes_7DS_95FB6F343
Traes_4DS_D7894C5BF
Traes_1DS_46885331E
Traes_3DS_D1B940BAE
Traes_3DS_1589098D3
Traes_2DS_61521B86C
Traes_6DL_01EEF738E
Traes_6DS_C858983B7
Traes_7DL_E300A06A8
Traes_5DS_D43A90A20
Traes_7DL_2A079DBC4
Traes_2DL_02C3FCCCE
Traes_7DS_F257C0A3A
Traes_5DL_9E5BB7EA5
Traes_4DL_053D33C9C
Traes_5DL_58B23C5A4
Traes_2DL_504328F6D
Traes_4DL_855B82B96
Traes_4DS_F2F520B2C
Traes_5DS_830043A80
Traes_5DL_CAC5B8683
Traes_6DS_BCE24BE99
Traes_7DS_B90CF0015
Traes_5DL_E0C85793E
Traes_5DS_C9EC49303
Traes_3DS_5CDA0332D
Traes_3DL_2D5ACE514
Traes_2DL_247470A47
Traes_2DS_0393C6CF7
Traes_2DL_FB8317C8D
Traes_1DL_B3EA71B00
Traes_2DS_077D34EEB
Traes_4DS_D92BBDDB7
Traes_1DS_1982F6078
Traes_3DS_2D5ACE514
Traes_2DL_CCB14D22F
Traes_3DS_55EAB5F1C
XLOC_004728
Traes_2DL_76A8645E7
Traes_5DL_0EC5A536F
Traes_4DS_C887504E3
Traes_7DS_4A5A3A959
Traes_3DS_5AF2A72B0
Traes_7DL_AA8F6116C
Traes_7DL_F4A7327E1
Traes_4DL_E63B22957
Traes_2DS_9634E760C
Traes_2DL_88BCBD6BF
XLOC_013871
Traes_2DS_0904D19B8
Traes_4DL_4F32E7029
Traes_3DL_923933BC0
Traes_2DL_5DAAA0DF7
XLOC_006430
Traes_4DS_E1180A6E5
Traes_5DS_105744652
Traes_2DS_499891215
Traes_6DS_05165CAE1
Traes_6DS_8226AF580
Traes_3DL_59C64924E
Traes_4DL_C535DC340
Traes_6DS_92DA5EA68
Traes_1DS_E3F89AD1A
Traes_3DL_39582CAD6
Traes_3DL_FD29D392A
Traes_2DL_3DD8EF80C
Traes_4DS_AEE2A840E
Traes_1DL_5337B0151
Traes_2DL_6F77FE808
Traes_5DS_B04BA1D95
XLOC_024023
Traes_6DS_0D9B07FF5
Traes_6DL_EED08F2FB
Traes_5DL_83DA6EC83
Traes_1DL_3B4019402
Traes_5DS_D0C011692
Traes_5DL_01480081F
Traes_6DL_C57083338
Traes_6DS_1A1B9F4BE
Traes_7DS_C3A98D671
Traes_2DL_B7166CA4C
Traes_2DS_E05B981CF
Traes_1DS_2462CF80F
XLOC_010164
Traes_2DL_039A2BA471
Traes_4DL_B43F12212
Traes_2DL_F772B02AA
Traes_2DS_114088E71
XLOC_009268
Traes_7DS_CCB6EC1DC
Traes_6DS_A5E0369BF
Traes_3DL_6E2A161F6
Traes_6DS_2EFED7D2A
Traes_2DS_79345D741
Traes_4DL_5864B3C8B
Traes_3DL_33D30C8D8
Traes_2DL_7A885AA3E
Traes_2DL_35DA3187F
Traes_7DS_653FAD3CF
XLOC_003879
Traes_7DL_AC271F4EE
Traes_6DS_DC8161635
Traes_1DS_7B393D6CC
Traes_2DS_5DBB8CF73
Traes_2DL_D5B991ECD1
Traes_4DL_1982F6078
Traes_5DS_8D953E053
Traes_7DL_2EA8D5524
Traes_6DL_738E8D42A
Traes_6DS_883C011AD
Traes_1DL_7D198BE73
Traes_1DL_26F0520E6
Traes_5DL_0B781302F
Traes_4DS_545D76DAF
Traes_1DS_2D5ACE514
XLOC_025574
Traes_3DS_D4CAB5C91
Traes_2DL_0C928B2CF
Traes_7DS_08DA91D2A
Traes_4DL_14C563681
Traes_2DS_1967B346B
Traes_5DL_643395978
Traes_1DS_DABE8C075
XLOC_000951
Traes_5DL_CF299BAA0
Traes_2DS_E070E0B04
Traes_2DL_6523CB829
Traes_6DL_7485ABA2F
Traes_4DL_004F9EFB7
Traes_4DL_85939BE5A
Traes_7DS_97C2370EA
Traes_7DS_759951EBD
Traes_2DL_49BEA85D6
Traes_6DL_8441D575B
Traes_7DS_55816CD10
Traes_6DL_DEFA8C4C9
Traes_4DL_4106A8E24
Traes_2DL_45B648B2D
Traes_2DL_BCE80DB42
XLOC_034425
Traes_7DS_BA6406D33
Traes_2DS_CE52F2342
Traes_2DS_D2EF60FE1
Traes_4DS_274FF82941
Traes_2DL_F784FBAA3
Traes_4DL_A7FFC65F0
Traes_7DL_679906951
Traes_3DS_66016AD92
Traes_2DS_1982F6078
Traes_4DS_67A3F4A8E
XLOC_008835
Traes_4DL_61AE80723
Traes_2DS_28D8638F5
Traes_5DL_852F246A7
Traes_3DL_0D88BF661
XLOC_017307
Traes_5DS_A5B41D1FC
Traes_1DL_30CC2B388
Traes_7DL_99D814AF3
Traes_4DL_216EDD740
Traes_5DS_5CA1D6DBF
Traes_7DL_B5D39076B
Traes_6DS_BC39F2DDC
Traes_4DS_E201D3AC2
Traes_4DS_00A066C3D
Traes_2DL_8990D79A0
Traes_2DL_3A131CA0B
Traes_3DS_1D40D29AD
Traes_2DL_2EFC32F77
XLOC_032916
Traes_7DL_DABE8C075
Traes_3DS_6C9E8F4A7
Traes_2DS_64C1160C5
Traes_5DL_C997FC7EF
Traes_1DL_2C7481DB3
Traes_7DS_2DD0E8C3D
Traes_6DS_00E3E3941
XLOC_023895
Traes_2DL_D725302B6
Traes_6DS_F84F4063F
Traes_3DL_DEF7C4C5B

## Sheet: CK1 and CK2 (84)
Traes_1DS_093B968BA
Traes_7DL_8594B960E
Traes_3DL_C1178596D
Traes_6DL_850266B2A
Traes_3DS_D7629B48F
Traes_7DS_F0C2C731D
Traes_2DL_D6501DA49
Traes_3DL_5ED59C4A7
Traes_2DS_96D496150
XLOC_013809
Traes_1DL_84E46DDA8
Traes_3DL_538156859
Traes_4DL_0E631805A
Traes_4DL_DD17D513B
Traes_5DL_0713E8429
Traes_1DL_B1C4CAA45
Traes_5DL_7F92C0CB9
Traes_7DS_D7F6AF981
Traes_3DS_B37BB6EE9
Traes_6DL_1135F875F
Traes_2DS_FEFE7D739
Traes_5DS_B9BFD5BEC
Traes_3DL_83BDA50E2
Traes_6DL_77ACE1279
Traes_6DL_9FBE3ECA5
Traes_1DS_77C8E7026
Traes_4DL_A5B41D1FC
Traes_7DL_602B9D252
Traes_5DS_6405E5263
Traes_7DL_BC05ACDFA
Traes_2DL_3168A0C12
Traes_7DL_B9A1E2886
XLOC_042024
XLOC_034135
Traes_4DL_E1D5796D0
Traes_2DS_7C0F333F8
Traes_5DS_9BE354874
Traes_7DL_2A0FE0A7D
Traes_3DS_84A1714CA
Traes_4DL_B02F1227D
Traes_3DL_75C1AD4F3
Traes_5DL_A49D53D1F
Traes_1DL_A05C61DCF
Traes_3DS_6357CED97
Traes_3DS_3FA46C267
Traes_7DL_77C8E7026
Traes_3DL_9A4F8188C
Traes_4DL_2AB0556C6
Traes_4DS_77C8E7026
Traes_4DL_BDA6A7C47
Traes_7DS_4079CFD9B
Traes_5DS_4BB3A4D87
Traes_7DL_A5416F6D7
Traes_1DS_6118BA92F
Traes_7DL_F28512896
Traes_7DL_FE5FE9B5A
Traes_2DL_113F21F4B
Traes_6DL_556675019
Traes_7DS_753A0EBDF
XLOC_023723
Traes_4DS_3950B5F09
Traes_3DS_0DC9E9845
Traes_7DS_8E656BA43
XLOC_009954
Traes_7DL_91AD055BC
Traes_2DL_056AD859E
Traes_5DL_EDACEB448
Traes_7DS_D7F6AF9811
Traes_2DL_77C8E7026
Traes_2DL_4155CF7F1
Traes_6DL_ABB24E3E3
Traes_5DL_4CD7217C1
XLOC_041373
Traes_3DL_77C8E7026
Traes_3DL_35107CC39
Traes_7DS_77C8E7026
Traes_1DL_65C193028
Traes_4DL_631616695
Traes_3DL_A752B00F8
XLOC_005149
Traes_2DL_783F87506
Traes_4DS_B5900A374
Traes_2DL_501CC8CCE
Traes_5DL_C7E27D4F6

## Sheet: T1 and T2 (262)
Traes_7DS_B8D8503094
Traes_6DS_9E3692011
XLOC_033673
Traes_7DL_5320E59A61
Traes_1DL_964EBCEA7
Traes_6DL_C85D0067A
Traes_1DL_4B5FE030C
Traes_6DS_9C50DA0DE
Traes_5DL_7B97E8458
Traes_6DL_0AF913208
Traes_1DL_2A23045D4
Traes_7DS_8D05289EF
Traes_2DL_BDD8E89F3
Traes_6DL_A426BBEBB
Traes_4DL_96F639C33
Traes_4DS_55CC01C21
Traes_3DL_B2D1C3DB8
Traes_4DL_96D532239
Traes_2DL_F4216BDB8
Traes_7DL_7A8C30CB7
Traes_7DS_26E639A91
Traes_5DL_F6CDA1585
Traes_7DS_E15592456
Traes_5DL_C85D0067A
Traes_3DS_CEE97BD7D
Traes_7DL_99574D413
Traes_5DL_A1EC85C30
Traes_6DL_0134751D2
Traes_4DL_5320E59A6
Traes_6DS_5320E59A6
Traes_3DL_5DF1652B2
Traes_2DS_0E682EAE8
Traes_2DS_8F956AB5F
Traes_4DS_09F1F5173
Traes_2DL_7200EDF88
Traes_3DL_7F895C398
Traes_5DL_E92BDD5B3
Traes_2DL_F1D418B10
Traes_2DL_C43D77297
Traes_1DS_FBF57DBCD
XLOC_032420
Traes_4DS_53E6D81E1
Traes_2DS_3A92B17F0
Traes_7DS_5B70DA747
Traes_1DS_2CB60CBE8
Traes_2DL_7CFA19242
Traes_6DS_432AE5CD2
XLOC_012701
Traes_2DS_C85D0067A
Traes_7DS_B8D850309
XLOC_008527
Traes_5DL_3749CA7C9
Traes_5DL_AA2CE6C07
Traes_6DS_0896B94C8
Traes_2DS_317F5B87A
Traes_7DL_F086E1C59
Traes_5DL_3FBA0068D
Traes_7DS_381B5358F
Traes_2DS_5320E59A6
XLOC_011291
Traes_4DS_E6210A614
Traes_2DL_F00376BE3
Traes_4DS_F565A7C50
Traes_4DL_716036C8F
Traes_5DL_701598D5F
Traes_2DS_2B79DA93F
Traes_3DS_D93005A86
XLOC_004395
Traes_1DS_35427E6A9
Traes_7DS_B8D8503093
Traes_2DL_F0BFAEE0F
Traes_1DS_F56F75D54
Traes_6DS_F00EB2E01
Traes_4DL_6834985AD
Traes_5DS_C85D0067A
Traes_6DS_C85D0067A
Traes_2DL_BC2B03BA2
Traes_1DL_EF1EA2DDB
Traes_4DL_C4725EC76
Traes_2DS_A8E010E3C
Traes_6DL_5263272BF
Traes_2DS_61435DBF3
Traes_1DS_5320E59A6
Traes_6DS_3C97826F6
Traes_2DL_A22377CFF
Traes_7DL_31110102C
Traes_6DL_B84C51AE6
Traes_2DS_BB1B8879D
Traes_2DS_2CFCF2EB8
Traes_7DL_03D9EEC5F
Traes_1DS_8965FF182
Traes_3DS_8863F850A
Traes_4DL_33F0DC002
Traes_2DS_0E534F263
Traes_3DS_D33DC9911
Traes_4DL_C85D0067A
XLOC_012121
Traes_6DL_AC45C7E28
Traes_5DL_5B8E18F8B
Traes_6DS_DEAFAF41F
Traes_5DS_AACA2EBA3
Traes_2DL_CA1DC7760
Traes_2DS_AAA530394
Traes_4DL_59DFE7A4C
Traes_3DS_FCF0515D7
Traes_3DL_05F89BD43
Traes_3DL_227187FF2
Traes_4DL_9C9094BE1
Traes_4DL_633189B3D
Traes_5DL_D9C58C735
Traes_6DL_13387303A
XLOC_000647
Traes_4DL_6C2F36471
Traes_7DS_2BD996F04
Traes_7DL_D97D4666A
Traes_5DL_6BF1A2FC4
Traes_2DL_D4AF78414
Traes_5DS_3402EB8DF
Traes_2DL_ADACB74CD
Traes_4DL_05F87867C
Traes_4DL_BA6457262
XLOC_025381
Traes_6DL_F3596D264
XLOC_005094
Traes_1DL_81950C4C9
Traes_2DS_A64FB7700
Traes_7DL_A46430351
Traes_3DS_C8DBEEB81
XLOC_024936
Traes_5DL_6AB44B491
Traes_1DS_BA6457262
Traes_7DS_A498CCC7D
Traes_3DL_FB362CB59
Traes_4DL_1F7981855
Traes_3DL_C85D0067A
Traes_2DL_E008B6B4D
Traes_5DL_02477C27A
Traes_4DL_C237DAA02
Traes_3DS_9E0BCD922
Traes_5DL_B16B32A19
Traes_7DS_7C8F1D55D
Traes_7DL_15CBA6059
Traes_4DL_FAC46A15C
Traes_7DL_BA8753E99
Traes_2DL_1453FBBE6
Traes_1DS_3C40BAEFD
Traes_2DL_C8680AF78
Traes_1DL_D32BCEE3E
Traes_4DL_FDC11FF4E
Traes_2DS_B423C0068
Traes_7DS_B8D8503092
Traes_4DL_268C3D168
Traes_1DS_7F28E8525
Traes_6DL_1BB2443C1
Traes_4DL_52AF56EFE
Traes_2DL_EBB7F12CC
Traes_1DS_AFF6A312D
Traes_2DL_E5D32A04E
Traes_3DS_AA8D008D6
Traes_1DS_C85D0067A
XLOC_030944
XLOC_037894
Traes_4DL_D95D2246C
Traes_7DS_44D3A516A
Traes_2DL_0E22CA20E
Traes_2DS_EDECAEBE0
Traes_2DL_22340240D
Traes_4DS_5320E59A6
XLOC_018652
Traes_7DS_D01759F78
Traes_4DL_5AC448D51
Traes_7DS_E451B029D
Traes_2DS_89505C191
Traes_2DL_BE619657B
Traes_4DL_12A955B05
Traes_6DL_6BFC1BFFF
Traes_7DS_C2068B499
Traes_3DS_E7DF9EC51
Traes_6DL_5A9314D3D
Traes_5DL_AC2C71FB3
Traes_7DL_5320E59A6
Traes_3DS_031A77688
Traes_1DL_FC3D62C5F
Traes_2DL_73E399C45
Traes_2DS_944CF3084
Traes_3DL_E330C084F
XLOC_032940
Traes_6DL_35440CF53
XLOC_040719
Traes_3DS_3EF2AD24C
Traes_6DS_F00EB2E011
Traes_1DL_949FAC802
Traes_2DL_60E86DA06
Traes_1DL_098AD2441
Traes_1DS_C2A714DAA
Traes_7DL_C85D0067A
Traes_2DL_8169D651A
Traes_6DS_4DA7566EA
Traes_1DL_794982B23
Traes_7DS_C9480FED4
Traes_4DL_17E425D64
Traes_2DS_26CD1BED7
Traes_3DL_5320E59A6
Traes_1DL_5C4A4C572
Traes_2DS_18A23322B
Traes_7DS_B4146EF48
Traes_2DL_EF12C0B89
Traes_5DL_B379A3A96
Traes_3DL_E474F0EE6
Traes_2DL_3E827C45E
Traes_7DL_8D7C1FD1E
Traes_4DL_76EC19AE5
Traes_7DS_D6AE85832
Traes_2DL_31BBFC4E2
Traes_7DS_D13FF02E9
Traes_2DS_554CD5259
Traes_7DL_6285B4880
Traes_5DS_8C4EC71C0
Traes_7DS_F3CAD0050
Traes_2DL_501BCB8B2
Traes_5DL_C38F64662
Traes_7DS_760FDD8CD
XLOC_031048
Traes_7DS_B8D8503091
Traes_6DL_FD053E3A8
Traes_5DL_ED8D090CE
XLOC_037928
Traes_4DL_7D1DE067B
Traes_3DS_FBB4034F4
Traes_6DL_D29E210A1
Traes_7DS_642CC56DC
Traes_6DS_BADD0BE7E
Traes_5DS_5D399DFE7
Traes_1DL_D313CC8EE
Traes_4DL_EDE7DDD20
Traes_4DL_C10F03458
Traes_2DL_5032FE2A0
Traes_3DS_AEF341248
Traes_2DS_6A7EE02FA
Traes_2DL_41584E9AF
Traes_3DL_5EDAA5CA0
Traes_4DL_7B9B00B8D
Traes_7DS_2EA597329
XLOC_027183
Traes_7DS_F1FB3C2D9
XLOC_037815
Traes_2DL_0C6C7C3A6
Traes_7DS_D56FBFFD4
Traes_4DL_E77511569
Traes_3DL_A14963778
Traes_2DS_9308624BE1
Traes_6DL_3DCFAB31F
Traes_7DL_540E96109
Traes_3DS_19605A072
XLOC_043151
Traes_2DL_DB29E1FA5
XLOC_019970
Traes_3DS_7F7B51AC2
Traes_2DS_090AF6B73
XLOC_044130
Traes_4DL_EE1BF04D6
Traes_7DL_27AB5B703

## Sheet: CK1 and T1 (763)
Traes_6DS_7732A9607
XLOC_047008
XLOC_018582
XLOC_013015
XLOC_008036
XLOC_029050
XLOC_022569
Traes_5DL_034FFFB0B
XLOC_009410
XLOC_019554
XLOC_005826
Traes_5DL_DBA9810F6
Traes_7DS_E5CA0EE73
XLOC_022069
XLOC_040609
Traes_2DL_6FFBF2439
XLOC_032550
Traes_1DS_6B40EBA4C
XLOC_003999
XLOC_018286
XLOC_001685
XLOC_018678
XLOC_014444
XLOC_018313
XLOC_016101
Traes_7DL_1ED9D8F3C
Traes_3DL_15683BE36
XLOC_040252
Traes_1DS_BA6D76C7A
XLOC_045895
XLOC_000547
Traes_3DL_81AB0B0B0
Traes_1DL_D76EB8F27
XLOC_028941
Traes_2DL_5BF2515EA
Traes_2DL_009AAFCB8
Traes_6DS_E026AFC49
XLOC_036940
Traes_7DS_ED407C2E7
XLOC_044941
XLOC_024321
Traes_4DL_96DE6B661
XLOC_044587
XLOC_040703
Traes_2DL_C8B8D437A
Traes_3DL_2B2E85990
XLOC_015823
XLOC_018178
XLOC_001599
Traes_2DS_6C351FD1B
Traes_3DL_54593C147
XLOC_032633
Traes_2DL_49C1B57AA
XLOC_000347
XLOC_005221
XLOC_039685
XLOC_019076
XLOC_034249
Traes_5DL_E560630D9
XLOC_012908
XLOC_010289
XLOC_040685
XLOC_043047
XLOC_043500
XLOC_009836
Traes_2DS_ACD25418E
XLOC_012927
XLOC_028934
XLOC_009736
XLOC_043694
XLOC_035959
XLOC_016531
XLOC_033145
Traes_2DS_6A77FE353
XLOC_036985
XLOC_038190
XLOC_004495
Traes_7DL_E499BE4B1
XLOC_046442
Traes_3DS_54FF88047
XLOC_031663
XLOC_010301
XLOC_041933
XLOC_033587
Traes_6DS_2F7EF47FD
Traes_6DS_D4CBB3A0E
XLOC_009517
XLOC_020593
XLOC_012268
XLOC_032672
Traes_7DL_62ED0C2D9
Traes_6DL_1E23A83CD
XLOC_024115
XLOC_020003
XLOC_043340
XLOC_020125
Traes_7DS_3D1A99FEC
XLOC_015240
Traes_2DS_801413892
XLOC_024772
Traes_1DL_364D5C9261
Traes_5DS_05F830EF3
XLOC_042138
XLOC_023569
Traes_2DS_C5A2D280A
XLOC_004608
XLOC_025070
XLOC_025193
XLOC_028822
XLOC_002031
XLOC_001993
Traes_7DS_81C827CE6
XLOC_001856
Traes_3DS_D354413A1
XLOC_024110
Traes_5DL_3690E3A91
XLOC_024913
Traes_5DL_2116F910E
Traes_6DS_9424F4483
Traes_3DS_F9B6E4E1F
XLOC_021920
Traes_1DL_C08538E5E
XLOC_020628
XLOC_017058
XLOC_024402
XLOC_002212
XLOC_016663
Traes_6DS_99753D286
Traes_2DL_C63484F0B
XLOC_004486
Traes_5DL_81DCCF536
Traes_2DS_B0AF4B0C3
XLOC_014248
XLOC_032728
XLOC_005845
XLOC_025312
Traes_6DL_2BEEC6BBE
Traes_3DS_7CEA583D5
XLOC_027610
Traes_5DL_5F68C8388
XLOC_011764
XLOC_040541
Traes_4DL_113F6DD2B
XLOC_044143
XLOC_003318
XLOC_022172
Traes_5DL_6FDE60001
XLOC_011420
XLOC_024313
XLOC_023326
Traes_4DS_97AAB43272
Traes_6DS_DDDDD4154
Traes_7DS_DBB29C7CD
XLOC_028444
Traes_2DS_EA7FDE93B
XLOC_020897
Traes_5DL_E1F6728A9
XLOC_021825
Traes_2DL_37980130B
XLOC_046485
XLOC_015819
Traes_7DL_7ADFEA374
Traes_4DL_D1E9B5EA4
Traes_3DS_C1391E45E
XLOC_036974
XLOC_023280
Traes_2DL_D2915D231
XLOC_042120
Traes_6DL_FC640A994
XLOC_006218
Traes_1DL_5E7E33F4A
XLOC_025536
Traes_2DL_7E624B1EC
XLOC_008015
XLOC_028763
Traes_5DL_BCFE39D13
Traes_2DL_19EC59C46
XLOC_002200
Traes_1DS_D462D6282
Traes_5DL_374A3ED9B
Traes_4DL_AB5EF835D
Traes_5DL_02F607510
XLOC_029007
XLOC_001246
Traes_4DL_767886DA7
Traes_3DL_FA61B3F94
XLOC_040954
XLOC_024589
XLOC_022488
Traes_6DL_1D1FE2BF5
XLOC_040272
Traes_7DS_8756302A8
Traes_1DS_7868656E4
XLOC_034591
Traes_4DS_4A218CF36
XLOC_020399
Traes_2DL_A89544879
XLOC_014027
XLOC_025549
Traes_5DL_87561F7C6
Traes_5DS_9FCA7C612
Traes_7DS_5ACB59367
Traes_7DS_0467D80FB
Traes_7DS_204F82E02
XLOC_044204
XLOC_019275
XLOC_041767
XLOC_045508
Traes_7DS_60BB79932
Traes_6DS_43F7E29BC
XLOC_009488
XLOC_031664
XLOC_014098
XLOC_007893
XLOC_016528
XLOC_009314
XLOC_024814
Traes_3DS_A143BB5EB
Traes_2DL_450577155
XLOC_008396
XLOC_018798
XLOC_039377
XLOC_044766
XLOC_046470
Traes_1DS_01DA0A78C
XLOC_022226
XLOC_022509
Traes_6DL_743B2910D
XLOC_023923
Traes_5DL_E0319D4AB
XLOC_004785
XLOC_035568
Traes_5DL_04749D0A4
Traes_3DL_F28E6CE46
XLOC_019410
Traes_2DS_FA1BE991D
XLOC_000896
XLOC_040781
XLOC_028693
XLOC_009338
XLOC_040253
Traes_2DL_90BB5A113
XLOC_034257
Traes_7DS_36A7DFE6B
XLOC_028408
XLOC_036716
Traes_1DS_05B16509E
XLOC_021710
XLOC_025217
XLOC_020755
XLOC_008382
Traes_3DL_A4519D667
XLOC_020582
XLOC_028386
XLOC_041834
XLOC_018793
Traes_6DL_ED39B0BC0
Traes_5DL_3662DF072
XLOC_011806
Traes_2DS_3ED3F7AC2
Traes_5DL_174AA1619
XLOC_018679
XLOC_003506
XLOC_036022
XLOC_041971
Traes_5DS_3C8141FE3
Traes_5DS_A3AF1EEB1
Traes_4DL_9E148290C
XLOC_018276
Traes_2DL_A05F79AA8
XLOC_027803
Traes_3DL_D0787AEE5
Traes_6DL_43C028770
XLOC_043341
XLOC_020207
XLOC_005011
XLOC_042366
XLOC_013249
XLOC_024732
Traes_6DS_F5F703FE2
XLOC_042121
Traes_4DS_CEC90E61D
Traes_7DS_E4876655C
XLOC_040979
XLOC_010124
Traes_5DS_8471D9E4E
Traes_4DL_D0F3E9568
Traes_5DL_168384C09
Traes_3DL_FF83F604F
Traes_2DS_FF9826C82
XLOC_029133
XLOC_012086
XLOC_002275
XLOC_023042
XLOC_010257
XLOC_002135
Traes_6DL_0F2393F8E
XLOC_022244
Traes_6DL_3E6570337
Traes_6DS_43480CA8F
Traes_3DL_404F2F05A
XLOC_020596
XLOC_015717
XLOC_003009
XLOC_022126
Traes_5DS_47F6A24D0
XLOC_032544
XLOC_028508
XLOC_005010
XLOC_037328
XLOC_008373
XLOC_018358
XLOC_024165
Traes_2DL_10C665FDF
XLOC_019926
XLOC_037437
XLOC_023771
XLOC_034959
Traes_4DS_510028606
XLOC_027869
XLOC_023085
XLOC_021757
XLOC_046254
XLOC_031660
XLOC_017040
Traes_6DS_3FC2ADA87
Traes_6DL_C9216369C
XLOC_045399
XLOC_031475
XLOC_014816
XLOC_004801
XLOC_000107
XLOC_023465
XLOC_042139
XLOC_009278
Traes_6DL_C8E6F6BD8
XLOC_027147
Traes_2DS_4DA9DEE82
XLOC_015584
Traes_7DS_BA5BFCBFB
XLOC_006614
XLOC_016680
XLOC_043732
Traes_3DL_3B1F2A783
XLOC_008415
XLOC_019620
XLOC_022315
XLOC_027634
XLOC_024927
XLOC_011047
XLOC_019613
Traes_2DL_0F66E375E
Traes_6DL_31EE00985
XLOC_018256
Traes_5DL_AB1CB70B9
XLOC_042664
Traes_5DL_0D59F6A27
Traes_5DL_98B958713
XLOC_028594
XLOC_008428
XLOC_018680
XLOC_004972
Traes_7DL_285701187
XLOC_030933
XLOC_029008
XLOC_027830
XLOC_013967
XLOC_042057
Traes_7DS_368A1A013
XLOC_011719
Traes_1DL_660666FCA
Traes_2DL_E9ECF15A7
XLOC_022638
XLOC_008757
Traes_5DL_6CEB3F3BB
XLOC_011601
XLOC_023584
Traes_3DL_BCBE7B2E2
XLOC_032291
XLOC_008379
XLOC_011033
Traes_1DS_E7FADAFFC
XLOC_004444
XLOC_037295
XLOC_044743
XLOC_042246
XLOC_015688
XLOC_041438
XLOC_010286
Traes_6DL_9097A97D9
XLOC_004087
Traes_7DS_4BD826BEF
XLOC_035845
XLOC_005652
Traes_5DL_5019941BF
XLOC_040635
XLOC_003980
Traes_6DL_852A2F4FD
XLOC_015728
Traes_3DL_4A1759EFC
Traes_7DL_5463B8AD3
XLOC_033003
Traes_7DS_620025A4D
Traes_5DL_73643A42B
XLOC_015788
XLOC_006283
Traes_6DL_31EE009851
XLOC_020185
Traes_5DS_C4907DC8B
XLOC_001958
Traes_1DL_AD5D017B6
XLOC_040980
XLOC_032805
XLOC_004140
Traes_7DL_B3F28F4C5
Traes_2DS_9E49458AD
XLOC_012296
XLOC_024926
Traes_4DS_EA46B9AFF
XLOC_019361
Traes_1DL_E90DECB65
Traes_2DS_E11E98E1A
XLOC_006298
XLOC_015966
XLOC_027756
XLOC_024379
XLOC_024918
Traes_3DL_C9B8AE021
XLOC_023048
XLOC_019715
Traes_5DL_9B1D261E4
XLOC_043308
Traes_7DL_439CC6EA0
XLOC_032755
XLOC_021943
Traes_4DL_D8F7C4555
Traes_4DS_66942ADD7
Traes_2DS_B18425991
Traes_3DL_8E05B6C52
XLOC_028669
XLOC_001487
Traes_5DL_3E387C783
XLOC_044378
XLOC_020529
Traes_5DL_6A8DA8499
XLOC_011787
XLOC_003296
Traes_5DL_A85ECFACB
Traes_7DS_B6EC17328
XLOC_042358
Traes_7DL_383F5DADE
Traes_4DL_51578EF17
XLOC_043835
XLOC_037565
XLOC_003086
XLOC_018503
XLOC_027955
XLOC_003150
Traes_7DS_F50ED3702
Traes_5DS_4A609F4FD
XLOC_008954
XLOC_022567
XLOC_003317
Traes_7DS_0D93CE9D8
XLOC_028886
XLOC_039715
XLOC_006288
XLOC_038881
Traes_2DL_FB8BE5AAE
XLOC_004349
XLOC_042982
XLOC_046959
XLOC_004998
XLOC_008921
Traes_3DL_B9FCCF09D
XLOC_028261
XLOC_011790
XLOC_045189
XLOC_024472
Traes_2DL_10A3AF467
XLOC_022173
Traes_3DS_E3A5E0838
XLOC_011744
XLOC_005341
XLOC_032658
XLOC_008535
Traes_2DL_641AE035B1
Traes_5DL_8115D3D0D
Traes_6DS_FEFAC46A0
XLOC_031362
XLOC_031297
XLOC_023644
XLOC_016887
XLOC_015294
Traes_1DL_58D5900A3
XLOC_002912
Traes_4DL_1F9B4CB20
XLOC_031168
XLOC_001336
XLOC_029106
Traes_4DL_22B6EA0A1
Traes_4DL_319350499
Traes_2DL_0E085F05F
Traes_4DS_692DEBEEA
Traes_3DS_7551C6386
XLOC_001814
XLOC_006250
XLOC_014691
XLOC_022730
XLOC_010183
XLOC_024120
XLOC_009698
Traes_1DL_33F150D0A
XLOC_043146
XLOC_011166
XLOC_009213
XLOC_011126
Traes_5DL_80982704D
XLOC_021725
Traes_7DL_20BFD8A19
XLOC_033147
Traes_7DL_F8DAE8354
Traes_7DL_57233932C
Traes_5DL_46A3B0DAB1
Traes_6DL_BAB9FB31A
XLOC_001148
XLOC_020946
XLOC_037329
Traes_2DL_CD6601604
XLOC_011293
Traes_5DL_3B484EE6E
XLOC_034518
Traes_6DL_C5F05FFAD
Traes_5DL_87323143E
Traes_5DS_C4C3DA99A
Traes_3DS_0B14DA9E8
Traes_7DS_49CF230B9
XLOC_046209
XLOC_041748
XLOC_024445
Traes_2DL_A5D7AC566
Traes_7DL_CC652D869
Traes_5DL_385138CF0
Traes_2DS_0214C5989
Traes_2DS_1C0609A0E
Traes_3DS_981B4E4D9
Traes_6DL_A4387A27F
XLOC_010066
XLOC_041786
Traes_7DS_C001D4646
XLOC_003158
XLOC_043927
XLOC_015077
Traes_5DL_A3EBA2151
XLOC_031702
XLOC_022637
Traes_4DL_25E90F954
XLOC_037504
XLOC_046387
XLOC_028325
XLOC_016274
XLOC_022087
XLOC_041504
Traes_4DL_C12D27BA2
XLOC_042181
XLOC_012641
XLOC_015835
XLOC_027868
XLOC_024471
XLOC_034034
Traes_3DL_2D8B5D1AE
XLOC_002303
Traes_5DL_0EAE36D0E
Traes_5DL_B3BA5F396
XLOC_009473
XLOC_003689
XLOC_026586
XLOC_023570
Traes_2DL_21FB2D81F
Traes_4DS_258687ACC
Traes_7DS_56AAA49EB
Traes_4DL_B30AD90E6
XLOC_009777
Traes_5DS_F8D755E2B
XLOC_043043
XLOC_024595
XLOC_021942
Traes_4DS_97AAB4327
XLOC_006631
Traes_3DS_3B4048CCE
XLOC_036554
XLOC_001077
XLOC_031701
XLOC_019814
Traes_2DL_92F2F5EC2
XLOC_016682
Traes_1DL_621CC5746
XLOC_016394
XLOC_008625
XLOC_001990
Traes_3DL_334ACA2F71
XLOC_035781
XLOC_008114
XLOC_038038
XLOC_018299
XLOC_003282
XLOC_022539
XLOC_003505
XLOC_005073
Traes_5DL_7F82EC4DE
XLOC_043695
XLOC_032741
XLOC_041123
XLOC_016326
Traes_4DS_20B4EBBCE
XLOC_016683
Traes_2DL_7C330B1AA
XLOC_011809
Traes_5DL_00B7CEF69
Traes_5DL_08E478398
XLOC_004997
XLOC_045477
Traes_3DS_E5937A15B
XLOC_017044
XLOC_021912
Traes_2DL_19BA08324
Traes_1DL_85E05135E
Traes_5DL_E0987B3FD
Traes_4DS_2329A05A5
XLOC_041326
Traes_5DL_F789272F7
Traes_5DS_BF957F0AF
XLOC_023819
XLOC_001650
XLOC_023804
Traes_5DL_E47CADCE3
Traes_6DS_DC55B169F
XLOC_019253
XLOC_022013
XLOC_025187
XLOC_018838
XLOC_016706
XLOC_020763
XLOC_002051
XLOC_015293
Traes_4DL_46C17FA89
XLOC_005486
XLOC_024665
XLOC_007908
Traes_3DL_69C2B3763
Traes_2DL_16553BF32
Traes_6DL_6DDDF4781
Traes_2DL_31A9A2EEF
XLOC_016565
XLOC_025275
Traes_6DL_1B30D0116
Traes_4DS_88FFBF4EE
XLOC_005270
Traes_5DL_233F66436
Traes_2DL_E7949F508
Traes_7DL_8214CCC3D
XLOC_039163
XLOC_046353
XLOC_012679
XLOC_019281
XLOC_008059
XLOC_043167
XLOC_031854
Traes_2DL_3E4556DE9
XLOC_037612
XLOC_012964
XLOC_020573
Traes_3DL_3DF26E478
XLOC_025017
XLOC_046275
XLOC_006153
XLOC_024802
Traes_3DL_0AB2D430B
XLOC_005846
XLOC_019259
XLOC_031238
Traes_4DS_85525509A
Traes_2DS_819AB76AF
Traes_2DL_DE2B3800F
XLOC_014676
XLOC_037848
XLOC_014735
Traes_3DL_9F10B03B5
Traes_7DL_A5AB2A3C5
Traes_4DS_97AAB43271
XLOC_019884
XLOC_022925
Traes_4DL_CC2F5925C
XLOC_006072
XLOC_020655
XLOC_016264
XLOC_008651
XLOC_036693
XLOC_040694
Traes_7DS_ADAEBF1B5
XLOC_042257
XLOC_045931
XLOC_034137
Traes_3DS_C8E6F6BD8
XLOC_023916
Traes_1DL_44FD374F2
XLOC_036973
XLOC_022519
Traes_5DL_5A2C01B47
Traes_4DL_87AADDC83
Traes_6DL_FAFA8413A
XLOC_006330
Traes_2DS_C566FF97E
Traes_7DL_CA66013A0
Traes_7DL_8E58390B8
XLOC_040775
Traes_2DS_5DF921ABB
XLOC_015599
XLOC_025510
XLOC_021826
XLOC_038303
Traes_7DS_80059151A
Traes_7DS_037C11710
XLOC_034660
XLOC_018362
Traes_6DS_422644406
Traes_5DS_663FC5702
Traes_4DL_53E54B071
XLOC_007731
Traes_2DL_88306F954
XLOC_001956
XLOC_016444
Traes_1DS_CDDEC8AF4
XLOC_023478
XLOC_009196
XLOC_020292
Traes_1DL_013A3A113
Traes_1DL_22249DAFB
Traes_4DS_FAC8C81BF
XLOC_035737
Traes_6DS_301445672
XLOC_033146
XLOC_014822
XLOC_020462
XLOC_000169
XLOC_025095
Traes_1DS_CCF821058
XLOC_000848
XLOC_018710
Traes_3DS_4C7A6A933
XLOC_018751
Traes_2DL_03C96BECE
XLOC_023319
Traes_2DL_CF69A4E98
Traes_4DL_ED2BA1710
XLOC_024208
XLOC_013225
XLOC_008387
Traes_7DL_5B9513EED
Traes_6DL_1227E9FA1
Traes_7DS_53712D08B
XLOC_042534
Traes_2DS_CBD533551

## Sheet: CK2 and T2 (1621)
Traes_2DL_1C3067FFD
XLOC_013887
Traes_4DL_7E3B3F149
XLOC_021702
XLOC_002240
Traes_2DL_66736A596
XLOC_031716
XLOC_018242
XLOC_041448
XLOC_011703
XLOC_042677
Traes_2DS_2EF1AA409
Traes_2DL_C45EED967
Traes_5DL_4D9BA79EF
XLOC_040142
Traes_6DL_E01E92831
Traes_2DL_8DDAFB9D4
Traes_1DS_4E3A925B9
Traes_7DL_71905FA7B
XLOC_013047
XLOC_039617
Traes_2DL_1548F6360
Traes_6DL_A08C6319D
Traes_3DS_C007FBB8D
Traes_3DS_1C63C3CC4
XLOC_014489
XLOC_007861
Traes_5DL_9D713AD9C
Traes_7DL_9D42A911E
Traes_7DS_6A3449A36
XLOC_040427
XLOC_006143
XLOC_043734
Traes_2DL_8FF510F11
Traes_4DL_653EFE75A
Traes_5DL_32B83E57E
Traes_6DL_1213896DC
XLOC_011088
Traes_2DS_DADDA9116
Traes_7DS_B730C2C12
XLOC_018977
XLOC_009076
XLOC_019249
XLOC_043424
Traes_3DS_03549D097
Traes_1DS_BB3A94D5B
Traes_1DL_B390265A2
XLOC_032917
Traes_4DS_DE0D4FCF6
XLOC_009888
XLOC_005122
Traes_3DL_2B35AA3CA
Traes_2DL_6C967656D
Traes_1DS_40BDC62E9
Traes_6DS_F4ACB6633
XLOC_023891
Traes_2DS_D0174CFCF
Traes_1DS_2320B2391
XLOC_009313
XLOC_005476
XLOC_043259
XLOC_023573
XLOC_040809
XLOC_036788
XLOC_018234
Traes_7DS_15F88BD86
XLOC_031889
Traes_5DL_F5AE83831
XLOC_003748
XLOC_022122
Traes_5DL_98FA0887C
Traes_5DL_9B87F5469
Traes_2DL_484074192
Traes_5DS_CA6A5246B
XLOC_016016
XLOC_019120
XLOC_000948
Traes_5DS_DFB392B4E
XLOC_021998
Traes_5DS_C679D8A26
Traes_3DL_75E0C2C13
Traes_1DL_EB9B9D05E
Traes_7DS_90296D9EC
XLOC_031327
XLOC_033835
Traes_7DS_56EC7FADD
Traes_7DL_C22FEA651
Traes_3DL_80E8CBB73
XLOC_041229
Traes_4DL_39712D287
Traes_7DS_48925052E
Traes_3DS_6B03A40F3
XLOC_007822
XLOC_015170
Traes_4DS_A73B50C9D
Traes_1DL_E530264B8
Traes_6DL_BB89C4FC1
Traes_7DL_EC8B2FDBF
Traes_6DL_E84B04F49
Traes_3DL_A1096E78D
Traes_5DL_125E87653
Traes_2DL_932A0CF6C
Traes_2DL_CC3A18568
Traes_3DS_D28CE63A8
Traes_5DL_7B922D9F7
Traes_1DL_216053CC3
Traes_2DS_4CBF3AF2E
XLOC_005245
Traes_7DS_C7B8834AA
XLOC_027025
XLOC_015950
XLOC_011663
Traes_3DL_75E69E1CA1
Traes_3DL_7A9FC5F9D1
XLOC_018157
Traes_3DL_55BA46E2B
Traes_2DL_5A49C73E9
XLOC_003738
XLOC_044786
Traes_4DL_DBCE1D017
XLOC_004870
Traes_7DL_9589FBBE5
XLOC_014654
Traes_3DL_763047C69
XLOC_015066
XLOC_004176
Traes_2DS_C4E5A469F
XLOC_018933
XLOC_045543
Traes_4DS_25860E801
Traes_7DS_451E2F060
XLOC_000147
Traes_7DS_0E38B5A61
Traes_7DL_237129E1B
XLOC_040563
Traes_2DL_BC345C50B
Traes_5DS_04FDFF409
XLOC_018638
Traes_7DS_E2925954F
Traes_7DL_7FCED4C851
XLOC_010234
Traes_2DL_C08CD0FA8
XLOC_012754
XLOC_025247
XLOC_020572
Traes_2DS_D98F00BDA
Traes_6DL_18059FDA6
XLOC_040659
Traes_6DL_202647A85
Traes_2DL_041C0E807
XLOC_004121
Traes_1DL_54FEE99AD
XLOC_040470
Traes_7DS_DBB164A3E
Traes_7DL_372817469
XLOC_002008
Traes_2DL_0C715B3A0
XLOC_043950
Traes_5DL_223D601F3
Traes_5DL_11FB72FD9
Traes_3DL_F1CFFFAAA
Traes_1DL_152AEF0E8
Traes_7DS_C8938031B
Traes_3DL_A407B74D9
XLOC_043024
Traes_2DS_0D473ECD5
Traes_4DL_8E66C61BD
XLOC_011915
XLOC_018512
XLOC_012879
Traes_6DL_29D1C52F2
Traes_3DL_3F38A341F
XLOC_002152
Traes_4DL_5D396447B
XLOC_004598
Traes_6DL_05160A3F7
Traes_5DL_9D5251A59
Traes_2DS_F91104389
XLOC_010131
Traes_7DS_AFEAEA1E6
Traes_4DL_1753C294A
XLOC_020439
Traes_3DL_A3AF1EEB1
Traes_5DS_F7C4C2EC0
XLOC_037248
XLOC_028377
Traes_4DL_73FAC8F36
Traes_2DL_1ED0ADB5C
Traes_7DS_9764DBD72
Traes_3DS_A7D0A5052
Traes_7DL_6F2C44877
XLOC_019781
XLOC_012020
Traes_6DS_91F0E2AA4
XLOC_034693
XLOC_007873
Traes_2DS_85F3A47F8
XLOC_008784
XLOC_025496
XLOC_000943
XLOC_000502
XLOC_014313
XLOC_014759
Traes_6DL_EAC2C119B
Traes_6DS_642B215C8
Traes_5DL_FC388FDD1
Traes_7DL_63CC6CA9C
Traes_4DL_A266BC7CA
Traes_4DL_FAA18CE59
Traes_6DL_23023A9BB
XLOC_008201
Traes_2DL_68275C7DA
Traes_4DL_40CD55641
XLOC_008329
Traes_6DL_388658304
Traes_5DL_5DA6E1A09
XLOC_016437
Traes_5DL_D5744A9F6
Traes_7DL_CDEB2E55D1
XLOC_027397
Traes_5DL_C85A9E355
XLOC_025000
XLOC_045142
XLOC_040792
XLOC_020454
XLOC_014382
Traes_4DL_1DEE700BD
Traes_2DL_03342ECFD
Traes_5DL_26D7767C0
XLOC_009245
XLOC_006147
Traes_3DS_4AF428AED
Traes_7DL_C04B75706
XLOC_029706
Traes_5DL_C41F173C0
Traes_5DL_E4C1E8565
Traes_3DS_E1BF0B967
XLOC_002244
XLOC_005025
Traes_7DS_040092C6C
XLOC_044649
Traes_7DS_9934B6C00
Traes_1DS_63DD45CC7
XLOC_044136
XLOC_005535
XLOC_018585
Traes_7DS_AA53CFBC0
Traes_2DS_8C812F5F6
Traes_2DL_9DD224B48
XLOC_006171
Traes_7DS_95BE8EB5B
XLOC_018316
XLOC_031246
XLOC_018471
Traes_3DL_F3FA5015B
Traes_3DL_095622FB2
XLOC_015309
Traes_4DL_1005826D8
Traes_5DL_743DA89B1
Traes_3DS_5C82AE380
Traes_1DL_328DCB9EB
Traes_4DL_0C618733C
XLOC_004252
XLOC_012163
Traes_4DS_44330DC2B
Traes_2DL_2A38767AE
Traes_4DL_1CD3C7F4F
XLOC_027053
Traes_7DL_5DD489499
XLOC_001443
XLOC_039616
Traes_4DL_924E90271
XLOC_024094
Traes_5DS_8C81EDC02
XLOC_019311
Traes_1DL_3DDC3EB25
Traes_2DL_DCEDE1CC6
Traes_7DS_FF13DF8F3
Traes_4DL_C71F5E608
Traes_2DL_306769E64
XLOC_034238
Traes_7DS_E98DB84F1
Traes_7DL_B176F9FBC
Traes_5DL_F7719EAF8
XLOC_000919
XLOC_004434
Traes_2DL_3AAE3C7E1
XLOC_022357
XLOC_038073
Traes_6DL_D0795A429
Traes_1DS_C1D7139D7
Traes_2DS_A181DDC76
XLOC_039534
XLOC_019516
XLOC_041192
Traes_2DS_FC1E04119
XLOC_014658
Traes_1DL_D6756C82A
XLOC_000789
Traes_7DS_4A6808F19
Traes_7DS_9676B243B
Traes_5DS_FE9E1D2AF
XLOC_039749
Traes_2DS_DD8E15366
XLOC_020975
Traes_7DL_C1A7BA0C7
Traes_2DL_D9768699E
Traes_1DL_E9B6E212D1
Traes_2DL_A034431E6
XLOC_039524
XLOC_029083
XLOC_008633
Traes_6DS_046A9EC3D
XLOC_000748
Traes_5DS_6696F604C
XLOC_010168
XLOC_027027
Traes_6DL_4774CA12F
XLOC_015720
Traes_7DS_BF90D232B
XLOC_008369
Traes_6DS_8301B743B
XLOC_043300
Traes_1DS_98898BC2C
XLOC_009214
Traes_6DL_5B1D4DBF5
XLOC_027738
Traes_7DL_6D1504637
XLOC_037853
XLOC_037689
XLOC_046423
Traes_7DS_90296D9EC1
Traes_3DS_7C88E8CD6
Traes_1DS_54AAC5DC3
Traes_5DL_23D720B3B
XLOC_042605
Traes_1DL_59919FBAC
Traes_3DL_4CFE5B61E
XLOC_045391
XLOC_034145
XLOC_043455
Traes_1DS_F7640A37D
Traes_3DL_828C128CE
Traes_4DL_74C40D670
Traes_2DL_5AC5A5D6F
Traes_5DL_3E8A69EF8
XLOC_009337
Traes_2DS_FAA5BB46F
XLOC_045565
XLOC_046071
XLOC_012626
XLOC_021938
Traes_6DL_1A7783E53
XLOC_019811
Traes_7DS_EEE208470
Traes_5DL_134F29727
Traes_3DL_C2517ED5B
XLOC_024985
XLOC_006135
XLOC_010308
Traes_6DL_0556AF211
Traes_2DL_70456DAA7
Traes_2DL_46B842540
XLOC_026834
Traes_1DL_6DA0DFC5B
XLOC_043547
XLOC_031233
Traes_6DL_72BC214A5
XLOC_017244
XLOC_023231
XLOC_009366
Traes_7DL_38242DA21
XLOC_039124
Traes_4DL_BD798A710
Traes_4DL_C0A442ADA
Traes_2DS_16C5A535D
XLOC_008366
Traes_2DL_AB55BB87B
Traes_5DL_17CFFA454
Traes_5DL_C2517ED5B
Traes_2DL_DA7FB0A9A
Traes_4DL_929FD8832
XLOC_033072
Traes_1DS_EE2654FC0
XLOC_022031
Traes_2DL_5F005D37C
Traes_7DS_87316798D
Traes_7DS_0B74D3494
Traes_2DL_7E88FC726
XLOC_006779
XLOC_001525
Traes_5DS_EDF6993DC
Traes_6DS_EF75D5C67
Traes_7DS_1D74598FD
XLOC_007681
Traes_4DL_EE7E275C8
Traes_2DS_3A9B46C1C
XLOC_020590
Traes_6DS_3431B52C2
Traes_1DS_282E7AC60
XLOC_000766
XLOC_038271
XLOC_041075
Traes_4DL_30D9B0865
XLOC_005568
XLOC_035409
XLOC_046495
Traes_4DL_ACF3BE9C5
XLOC_003673
Traes_2DS_0197D8144
XLOC_005818
XLOC_006389
Traes_6DS_A84036608
Traes_4DL_C56ABA3D6
XLOC_019939
Traes_7DS_E788EA913
XLOC_007645
XLOC_023343
Traes_3DL_DF85446EA
Traes_7DL_7838787DC
Traes_3DS_0BDF2E609
Traes_6DL_83AF38CAC
Traes_5DL_CE45A9676
Traes_5DL_23F0BD433
Traes_2DS_DD775CE3B
Traes_2DL_89EE0C3AD
Traes_1DS_D7033DB90
Traes_2DS_BDA224988
XLOC_020828
Traes_6DL_EB9C728A7
XLOC_011726
Traes_6DS_2DDE6A628
XLOC_023729
Traes_1DL_6B7386281
Traes_7DL_490FB46BC
XLOC_004937
XLOC_023686
Traes_7DS_9D2965516
Traes_1DS_1A966E69F
Traes_2DL_C417E5A19
XLOC_004892
Traes_2DL_7DCAF9BE9
XLOC_015832
Traes_5DL_79F38CC7A
Traes_7DS_498361FF2
Traes_1DL_95E26F606
Traes_6DL_443EB161C
XLOC_041901
XLOC_014973
XLOC_022123
XLOC_009740
XLOC_004189
Traes_2DL_AAD024F1D
XLOC_005817
Traes_5DL_1201CA5D8
Traes_4DL_A2C037F03
Traes_4DL_57FB76BE6
Traes_3DS_6BD1D4179
Traes_1DL_E4188BCE7
Traes_2DS_DCA6F067D
XLOC_012168
XLOC_007991
Traes_4DL_348B18936
XLOC_042275
Traes_1DS_C1C8C0BF9
Traes_6DS_773E12B84
Traes_1DL_AF9D66A03
XLOC_038506
Traes_1DL_C42896E8A
XLOC_039576
Traes_5DL_8B266EC63
XLOC_031241
Traes_4DS_9C0F8BA25
Traes_3DS_601424368
Traes_7DL_9A558BB33
Traes_7DS_CE284464C
XLOC_016296
Traes_3DL_E928F33A0
Traes_6DL_08C6ADEC7
XLOC_041228
Traes_2DL_EC75BE739
XLOC_007629
Traes_2DL_117B05104
Traes_3DL_694E61A28
Traes_6DL_E6A9956C8
Traes_2DL_A87320584
Traes_2DL_121FF6F33
Traes_2DL_96CDCFCC2
Traes_2DS_E04C2AAA3
Traes_7DS_E3EE8A367
XLOC_011845
XLOC_015659
XLOC_039255
XLOC_001843
Traes_3DL_98A98C06F1
Traes_2DL_219825195
XLOC_013862
Traes_1DS_7D88A5043
Traes_4DS_61042797C
Traes_6DS_359D1E96B
Traes_3DL_A8760FC50
XLOC_040680
Traes_7DL_DC88A2166
Traes_2DS_578595DEE
XLOC_037304
XLOC_020733
XLOC_022774
Traes_3DL_35C3CE648
Traes_6DL_2EC6B5AB9
Traes_5DL_4412CB9C0
Traes_6DL_165369544
XLOC_009603
XLOC_020260
Traes_5DL_3C9AAAE2D
Traes_7DS_8D686A3E9
Traes_7DL_7D4AD2BC2
XLOC_019583
XLOC_032532
XLOC_038061
XLOC_017106
Traes_3DS_63A16B99F
Traes_4DL_0CF2B8964
XLOC_027131
XLOC_037382
XLOC_004152
XLOC_006822
XLOC_010103
XLOC_011802
Traes_7DL_771B7B458
Traes_2DL_2F57AC373
Traes_5DL_15CC51E3F
Traes_3DS_315D8598E
XLOC_041654
XLOC_019248
Traes_7DL_DD86E853B
Traes_2DL_2641A5662
XLOC_032582
Traes_6DS_7579F00DA
XLOC_029557
XLOC_009643
XLOC_022307
Traes_2DL_E9CD89A20
Traes_1DS_1042893C3
XLOC_046369
Traes_3DL_B07F0AEFC
Traes_4DL_821B96C7E
XLOC_046307
Traes_3DS_C03BCFE62
XLOC_022459
Traes_2DL_59D2939D1
Traes_3DS_EA3E17291
Traes_2DL_95B2A3A5E
XLOC_032615
XLOC_018252
XLOC_005715
XLOC_028906
XLOC_028739
Traes_3DL_A92617756
XLOC_040152
Traes_7DS_DB4FC0E9B
Traes_4DL_233052C3B
Traes_7DS_8FFBCB8FB
XLOC_037823
XLOC_010139
Traes_4DL_0972BBDC3
Traes_4DS_52AD11ADD
Traes_1DS_35EF41CCB
XLOC_014069
XLOC_021997
Traes_2DS_7E8934309
XLOC_038043
XLOC_001889
XLOC_000401
Traes_5DL_BEB7ADA1D
XLOC_006516
Traes_2DS_594D27EF1
Traes_7DL_C53F194BA
Traes_5DS_9F8E2BBB4
XLOC_038292
XLOC_038052
XLOC_023968
Traes_1DS_BF39DE1B4
Traes_4DS_EADE451B1
Traes_3DS_247C1C4CC
XLOC_036772
Traes_5DL_913F9E7E1
XLOC_041290
Traes_3DL_878F00E00
Traes_2DS_9A9CAF0B0
XLOC_006083
XLOC_001605
Traes_4DS_C2E603176
Traes_7DL_F692591E3
Traes_1DL_C26D9AF4F
Traes_1DL_34EB58BDC
Traes_1DS_AEA3EFCDB
Traes_1DL_281C17822
Traes_2DL_B250957E6
XLOC_015482
Traes_4DL_A171C5149
Traes_5DS_E756644A8
XLOC_024660
Traes_5DL_C53F6D298
Traes_6DS_F1FDCE080
Traes_2DS_0FA33AD8B
XLOC_014087
XLOC_009411
XLOC_004653
XLOC_012778
Traes_3DL_4265DA60A
Traes_2DL_475361549
XLOC_034630
XLOC_013085
Traes_7DS_F54AF657D
XLOC_022914
Traes_6DS_7801A44F0
Traes_3DL_597E5DAE5
XLOC_018132
Traes_4DL_9F1D382C6
Traes_2DL_798BF4B20
XLOC_013867
XLOC_018694
Traes_3DL_CBE627005
Traes_3DL_F13709C9F
Traes_3DL_5DEAE4778
Traes_7DL_CDEB2E55D
Traes_2DL_A9F8F9806
Traes_6DS_0F1335DA2
Traes_7DL_F0110933B
Traes_6DS_0CAC4B5FF
XLOC_037956
XLOC_008522
XLOC_013111
XLOC_011730
Traes_3DL_C449FA1F7
Traes_4DS_2FF3D9312
XLOC_003777
Traes_7DS_434092F63
XLOC_008990
Traes_5DS_E1914EEE6
Traes_5DS_6D7CFBAEA
Traes_7DS_2DE78B938
Traes_2DL_C44037932
Traes_6DL_B03FAFDA0
Traes_1DS_BEDDBBC36
Traes_5DL_0536EE4FC
Traes_5DS_93C8E5907
XLOC_040341
Traes_4DL_0C7998DD9
XLOC_040871
Traes_2DL_E397228D8
XLOC_005284
Traes_6DS_64DD7BAA2
Traes_7DS_5865F9596
Traes_1DL_972375F44
Traes_3DS_BC0C261A51
XLOC_027643
Traes_2DS_0D473ECD51
XLOC_024309
Traes_6DL_F5C01EC1A
Traes_2DL_0D933D88B
Traes_7DS_58752671F
XLOC_025538
Traes_3DL_C9D555EAD
Traes_7DL_34A297D06
Traes_7DS_00342ECC2
XLOC_004205
Traes_3DL_696B619D0
XLOC_020071
Traes_4DL_DA4DDEE91
Traes_7DS_214FB356C
XLOC_003707
Traes_4DL_B3E58853A
XLOC_033818
XLOC_012292
XLOC_002220
XLOC_045763
XLOC_028076
Traes_1DS_DB14ED6F4
Traes_3DS_BDB9CF85A
XLOC_043050
XLOC_017019
Traes_5DS_E4B0950BE
Traes_3DS_3B0073891
Traes_3DS_2A3CB1E39
XLOC_019587
Traes_7DS_8561F9C76
Traes_7DS_414B78D94
Traes_7DS_F0A60E673
XLOC_037947
Traes_3DS_F5D23D253
XLOC_020195
Traes_7DL_4983085A1
XLOC_004994
XLOC_032839
Traes_4DS_1530AAA96
Traes_2DL_5168F5470
Traes_3DL_BF3C66471
Traes_3DL_8149E27EB
XLOC_018197
Traes_2DL_94610DCB1
XLOC_030694
Traes_6DL_1B0F48A77
XLOC_024000
Traes_5DL_E6718D616
Traes_4DS_8D3D343F5
Traes_4DL_FB2EAC84A
Traes_5DL_4D4FDF83C
Traes_1DS_3FBF46F31
Traes_1DL_979108604
Traes_4DS_B8703BEF8
Traes_4DS_6753C172F
XLOC_022705
Traes_7DS_048C7E95A
XLOC_041951
Traes_2DS_229D264D2
Traes_3DL_21FA57D81
Traes_2DS_5FC457D47
XLOC_020259
XLOC_031573
Traes_7DS_C664804C5
Traes_7DS_0DC4EC158
Traes_3DL_B75FBBEDA
Traes_2DL_91ECE83D0
Traes_5DL_E6747E9E5
Traes_2DL_EA44E41C1
XLOC_001495
Traes_1DS_EBA34AFC4
XLOC_024822
XLOC_046624
XLOC_016182
Traes_5DS_1DD805DCE
XLOC_041175
XLOC_013822
XLOC_006565
Traes_6DL_DE3EB26D3
XLOC_017288
Traes_4DL_037B0E131
XLOC_040290
Traes_1DS_6F82D5B34
Traes_7DS_68CF4D576
Traes_6DL_436470F3F
Traes_6DL_0B517697C
Traes_3DL_705CE4B79
XLOC_016604
Traes_2DS_3196783D3
Traes_1DS_9A7FC7F4B
Traes_3DS_92091AAD4
XLOC_004171
Traes_2DL_B35AFBB82
XLOC_008783
XLOC_012578
Traes_1DL_B09107C68
XLOC_039509
Traes_5DL_D62DD4357
XLOC_006107
XLOC_037703
XLOC_033180
Traes_2DS_1356C762D
Traes_6DL_E2E8047EE
Traes_7DS_BDA15D46D
XLOC_028416
Traes_7DL_6DAFB6CDE
Traes_2DL_12A2C7A7A
XLOC_004878
XLOC_015186
XLOC_036789
XLOC_044739
Traes_6DL_399AD9C7F
XLOC_012869
XLOC_022100
XLOC_028723
Traes_5DL_32A9B595B
Traes_2DL_9BE74E30E
XLOC_008142
Traes_4DL_6C4C07D23
Traes_1DL_20916C30B
Traes_7DS_5A9420947
Traes_6DL_08FA40552
Traes_4DL_193C0F8F9
Traes_7DS_2F85171CE
XLOC_032971
XLOC_019161
Traes_3DL_77772ABBC
Traes_2DL_9774F6815
Traes_6DL_E7DD9F2C3
XLOC_012713
Traes_2DL_13F6542FC
Traes_6DL_8C9332DE8
XLOC_045952
XLOC_000623
Traes_6DS_ABE5AD567
Traes_4DL_27671B6D6
Traes_3DL_8A0502976
Traes_5DL_48DAFB39D
Traes_6DL_DF6D94C4E
Traes_3DS_65D8AE94D
Traes_1DL_C2B838A1C
Traes_4DL_AEF5AB905
Traes_7DL_B446D4CC6
Traes_7DL_C4AE4F522
Traes_2DS_47D6DDA19
Traes_3DS_FAF274955
XLOC_029102
Traes_2DS_A5C644B71
Traes_1DS_CC44C30ED
XLOC_032397
Traes_3DL_04A6DAE87
Traes_7DL_C2517ED5B
Traes_1DL_067C04EA0
XLOC_022613
Traes_7DS_45D5689A0
Traes_4DS_D541199A5
XLOC_041034
XLOC_030996
Traes_1DL_35822D52B
Traes_5DL_251556B19
Traes_2DS_658FD8F8F
Traes_2DL_605278B87
Traes_7DS_CD3796B35
XLOC_018425
XLOC_000303
Traes_6DL_FCF095088
XLOC_043590
XLOC_020441
XLOC_019441
Traes_5DS_C2517ED5B
XLOC_039281
Traes_5DL_C3D0E3EFF
Traes_5DL_DFE049526
Traes_1DL_4A8BEE1B9
Traes_6DS_D5CCA07B4
XLOC_011774
XLOC_015068
Traes_2DL_21F8BB6DE
Traes_5DS_4CDF9B2AD
XLOC_012941
Traes_4DL_521954AA3
Traes_4DL_C2517ED5B
Traes_5DL_90003DAC7
XLOC_024533
XLOC_006504
Traes_2DS_D70513EB3
XLOC_011738
XLOC_040374
XLOC_028561
XLOC_035961
XLOC_013031
Traes_6DS_44B788E2B
Traes_2DS_9ED6BAC41
Traes_3DL_CC1632628
XLOC_041169
Traes_7DS_EE252D2DC
Traes_5DS_D647E23C6
Traes_5DL_35568A706
XLOC_037962
XLOC_011330
Traes_2DL_9670ADDF8
Traes_4DS_7D8A5F90B
Traes_6DL_4DFE8F771
Traes_6DL_2DA31AFFC
Traes_5DL_24157A28D
XLOC_011121
Traes_7DS_F7427ECD2
Traes_7DS_B9AB5582C
XLOC_018121
XLOC_044100
Traes_2DS_45F92FDF3
Traes_7DS_3A130381E
XLOC_037330
Traes_4DL_879B096BF
Traes_2DS_0211DE260
XLOC_024981
XLOC_005247
Traes_3DL_A7F0A1257
XLOC_016781
XLOC_012019
XLOC_022318
Traes_4DS_D0EB5386F
XLOC_004633
Traes_1DS_DC2DCED34
XLOC_043921
Traes_1DS_87F076FB4
XLOC_005090
Traes_4DS_9041DECDC
Traes_2DL_523C352B6
XLOC_024596
XLOC_025230
Traes_1DS_3A3B3B993
XLOC_021026
Traes_2DS_156FFFDA3
Traes_2DS_B2EE8FA0B
Traes_4DL_1F7BBC912
Traes_7DL_DA39C2B53
Traes_1DL_60239C9971
Traes_5DL_F269EF70D
XLOC_046084
Traes_5DL_CCB21F977
Traes_5DS_868637524
Traes_5DL_835C03C28
Traes_5DL_9C85663C6
Traes_1DS_99329BBE0
XLOC_007799
Traes_5DL_FEEC4940A
Traes_3DL_615BACC27
XLOC_010016
XLOC_018848
Traes_7DL_F27D960A9
Traes_4DS_5ECF3F8B5
XLOC_035732
Traes_3DL_8CF059E3E
XLOC_043456
Traes_6DL_F038D65FB
XLOC_043039
Traes_3DS_78FE66DFC
XLOC_003545
Traes_2DS_D647E23C6
Traes_7DS_8073D5F81
XLOC_000443
Traes_2DL_A80613857
Traes_5DL_DD8A0F6BE
XLOC_040797
XLOC_029216
Traes_6DL_F77B2FEA0
Traes_6DL_E4CEA355F
Traes_3DS_5A1DA7126
Traes_5DS_9A98A4415
Traes_1DL_117379B4B
Traes_2DS_CD59E9037
XLOC_045534
Traes_4DL_6016D34D6
XLOC_029012
Traes_7DS_1AE62ED43
XLOC_005655
Traes_4DS_A092344DC
Traes_7DS_48B1388C5
Traes_3DS_E1A0FCAD8
Traes_2DL_AF3264A30
Traes_4DS_AFC1FE8ED
Traes_4DS_5A55A295B
XLOC_001047
XLOC_025221
Traes_1DL_F5C14B999
XLOC_023735
Traes_3DL_58CA05CC7
XLOC_006322
XLOC_043622
XLOC_004964
Traes_7DS_18D1A33A0
XLOC_005777
Traes_7DL_7FCED4C85
Traes_1DS_C7980E58D
Traes_3DL_B1C067FC9
Traes_2DS_3F9BC70A6
XLOC_017068
Traes_6DS_7AC47C484
Traes_6DL_6551C3F52
XLOC_004782
Traes_2DS_4DE8A013B
Traes_4DS_ACF7656A2
XLOC_019591
XLOC_019809
XLOC_042948
XLOC_001903
XLOC_031681
Traes_5DL_9A9DEA6BD
Traes_2DL_892F83E0B
XLOC_042439
XLOC_004647
XLOC_002050
XLOC_040240
Traes_4DS_0FE7DC701
Traes_6DL_7FFCFE6B2
Traes_2DS_B2C2BB0CF
Traes_2DL_D75A1F97C
Traes_2DS_4F6BA4A13
XLOC_005496
XLOC_043673
XLOC_030902
Traes_7DL_777957B8D
XLOC_028957
XLOC_000208
Traes_5DL_52EC7112A
Traes_7DS_F0C3BC9B5
Traes_3DS_6FE12AD5F
XLOC_018510
XLOC_028999
Traes_7DL_F1BF028AB
Traes_4DL_6A06FA4A1
Traes_5DS_3F0A00B56
XLOC_009324
Traes_4DL_018609759
Traes_2DL_E5188AACC
Traes_7DS_9790B51CE
Traes_3DS_4FD4A7F6B
Traes_7DS_5459A7F11
Traes_6DS_9C5B22A38
Traes_2DL_2C9A53175
Traes_3DS_CE5B889CC
XLOC_017045
Traes_5DL_E40961042
Traes_5DS_0F8293B77
Traes_3DL_F334A406A
Traes_1DL_298C555B0
XLOC_039717
Traes_3DL_70EB0E4A3
Traes_1DL_2E49E033C
Traes_3DS_2CE108768
Traes_4DL_2FA43439B
XLOC_036208
Traes_5DL_86501E264
XLOC_040592
Traes_4DS_8C9BC2BFA
XLOC_017301
XLOC_008947
Traes_1DS_D7204F029
XLOC_022513
XLOC_020865
Traes_1DL_27ED0AD1A
XLOC_015810
Traes_1DS_CAFB99BE9
Traes_4DL_9C5DA79AF
Traes_7DS_3DCDC7AEC
Traes_7DS_64D6DEA09
Traes_4DL_614C6B143
XLOC_040410
XLOC_004727
XLOC_023772
XLOC_016701
Traes_7DL_F046C306B
XLOC_040313
Traes_4DL_6F5D84957
Traes_3DL_F52F12B16
XLOC_003252
Traes_5DL_076228B2B
Traes_1DS_8794D6442
Traes_1DL_E572E1F49
XLOC_045988
Traes_4DS_993693839
Traes_6DS_2D6FC09D9
Traes_5DS_8F312CB951
Traes_3DL_B6EAFCDDA
Traes_3DL_E9A1D3838
Traes_7DL_8650816CA
XLOC_031781
XLOC_008710
XLOC_020850
Traes_6DS_C142E17BD
Traes_7DL_C56A14F8D
Traes_7DL_909EA97B3
XLOC_027387
Traes_1DS_A8D27A55B
Traes_7DS_70A79739F
Traes_4DL_26BD34F6F
XLOC_029155
Traes_7DS_97B8B18A2
Traes_3DL_2A3DB0BCA
XLOC_019365
Traes_2DL_502241368
Traes_2DL_AB17BE8CD
XLOC_022580
Traes_2DL_10C922B14
Traes_2DL_6A802C84A
Traes_2DS_B9F905393
XLOC_022336
Traes_4DS_9256C0D3B
Traes_5DL_533D65D81
Traes_7DS_DA7F526AE
Traes_6DS_972D332F0
XLOC_010268
Traes_2DS_C2E6A14A8
Traes_1DL_015B8CB08
Traes_4DL_82885E3B4
Traes_4DL_9562861FD
Traes_2DL_71F120931
XLOC_024375
XLOC_043502
Traes_7DL_C6CFED1F8
Traes_7DL_5D543FB27
Traes_7DL_5EC6A803A
Traes_6DS_9E1F83202
Traes_5DL_2DA727820
Traes_5DL_3B115C540
XLOC_038946
XLOC_023990
XLOC_020640
XLOC_000879
XLOC_040751
Traes_2DL_B9772E3A6
XLOC_018244
Traes_6DS_B9D7F34B4
XLOC_015495
XLOC_004338
Traes_2DL_79D5A69C6
XLOC_001937
Traes_6DL_E5346725E
Traes_2DS_2B79D3EF3
XLOC_012272
XLOC_002906
XLOC_023918
Traes_4DS_2F2862C3F
Traes_3DL_8B35453E5
Traes_3DS_BCD70CF57
XLOC_012570
Traes_5DL_E0E16700E
Traes_2DL_9BAC85AAB
XLOC_000346
XLOC_015185
XLOC_023827
Traes_2DS_828BE40B5
Traes_3DL_D647E23C6
Traes_6DL_E31AB6EED
Traes_6DL_CE987E811
Traes_7DS_68E77A130
Traes_5DL_B7F052E69
Traes_3DS_A251C478E
XLOC_012240
Traes_1DL_7C23E321A
XLOC_017048
Traes_4DS_7F1D0684B
Traes_3DL_EDC22DA96
XLOC_040155
Traes_5DL_144854528
XLOC_000449
XLOC_040788
XLOC_013748
Traes_3DS_1B6E7915C
XLOC_021727
Traes_4DS_251335DBE
Traes_1DL_8E8EBCB2F
Traes_1DS_C6A3C1012
XLOC_001319
Traes_3DS_73A007E8D
XLOC_032955
XLOC_038143
XLOC_004663
XLOC_017308
Traes_3DL_267D29D44
XLOC_039345
XLOC_036679
XLOC_008901
XLOC_018800
XLOC_019418
Traes_5DL_D68C48A05
Traes_3DL_E745BBC76
XLOC_005734
XLOC_000369
Traes_6DL_C8D810742
Traes_2DL_0B54293DE
Traes_4DL_3249E6EC1
XLOC_014610
Traes_3DS_464DC8FC4
XLOC_033569
Traes_1DL_318932661
Traes_7DL_3911C5D6D1
XLOC_010091
XLOC_019730
Traes_7DS_A2AB57104
Traes_7DS_04935D522
XLOC_037883
Traes_3DL_EC5F07020
Traes_2DL_3D9AFDE13
Traes_4DL_A369CA2B0
XLOC_008170
Traes_2DL_BCE6645ED
Traes_7DS_A07A7A4F0
Traes_2DS_5390B4096
Traes_4DL_F51C30534
Traes_1DL_343091FB5
XLOC_016812
Traes_2DL_7C079C6E6
XLOC_046687
XLOC_000691
Traes_2DL_8CEF5FA7A
Traes_4DL_1F426D07D
Traes_6DL_C2517ED5B
Traes_6DS_2128F09531
Traes_5DL_B76912F32
XLOC_023228
XLOC_033773
Traes_3DL_B44E1B505
XLOC_044667
XLOC_004158
Traes_1DS_01434AA43
Traes_6DS_A5DA66B82
Traes_3DL_42DFBDF3B
Traes_3DS_0ACB22A72
XLOC_034117
Traes_5DS_3B6B88C12
XLOC_045138
Traes_2DL_7E2FF7CF9
Traes_5DL_D893E1D80
Traes_4DL_3BEA40EE1
XLOC_046548
Traes_2DS_17FCB8B55
Traes_2DS_D5E561234
XLOC_022118
Traes_7DS_A1566C960
Traes_2DS_9988FBB57
Traes_2DS_E2409D8B1
Traes_3DL_8627F122F
XLOC_041176
Traes_2DS_896F9F33B
Traes_7DL_30AEE2CF6
Traes_1DL_ED7FDC748
XLOC_012424
Traes_4DS_FF41BD3B9
Traes_4DL_0075CCAD9
XLOC_018564
Traes_7DS_C316A2F47
Traes_3DS_CFC93F8B4
Traes_7DS_44A6EA49C
XLOC_002982
XLOC_037697
XLOC_012777
Traes_2DL_BF4319E7D
Traes_4DS_DFB744C81
Traes_6DS_4F3D1F2D3
Traes_2DL_9BF2F5645
Traes_7DL_A1D314F33
XLOC_038164
Traes_6DL_2E3280F2E
Traes_7DL_E4240218E
Traes_7DS_3FFF1E5B2
XLOC_002139
XLOC_011338
XLOC_023241
XLOC_032481
XLOC_012845
XLOC_011918
Traes_1DL_ABB1D16F8
XLOC_032640
XLOC_015256
XLOC_024950
XLOC_022687
XLOC_019046
Traes_2DL_903A29CBA
Traes_1DS_D09D14048
Traes_2DS_E54A01B1B
Traes_3DL_6E1546B97
XLOC_016513
XLOC_043379
XLOC_034830
XLOC_004585
XLOC_008894
Traes_4DS_CE6D217A1
Traes_5DS_A668C56C5
XLOC_034433
Traes_7DS_CF4650125
Traes_3DL_8211EE5BF
Traes_2DL_E2E912AFF
Traes_2DL_9AE6C6C1A
XLOC_028250
XLOC_003559
XLOC_000978
XLOC_013729
Traes_4DS_BF2469277
Traes_5DL_39B174FCC
Traes_5DL_F00582A78
Traes_7DS_E9556D790
XLOC_032467
Traes_5DS_A973CC8FD
Traes_4DL_4B844DF55
XLOC_020311
Traes_1DS_2C5C37DF9
Traes_2DL_D1D2DDDA1
Traes_2DS_AD9BF17F5
XLOC_037985
XLOC_027473
XLOC_036787
XLOC_046364
Traes_1DL_0F3FF05EF
XLOC_024186
Traes_2DL_C67D1DF0B
Traes_4DL_B7B2E01C2
Traes_1DL_B11F390C0
XLOC_034694
XLOC_039046
Traes_2DS_7F2C9D066
Traes_2DL_03FBC8190
XLOC_002040
Traes_7DS_E16B86D86
Traes_3DS_14B3F5089
Traes_7DS_C54DEA7F3
Traes_2DL_12BCDE835
XLOC_024790
Traes_6DL_90C72AE92
XLOC_042091
Traes_2DL_FB05BCBCD
Traes_6DL_0DC4EC158
XLOC_015958
Traes_5DL_7BFD7261C
Traes_3DL_B3FEC7F92
XLOC_028767
Traes_7DS_B20F90544
Traes_5DL_AF18B781D
Traes_2DL_E0AFBE0C7
Traes_2DL_3557098A3
XLOC_046519
Traes_3DL_C7D7AA33C
Traes_4DS_E4D772840
Traes_5DL_E0CF5818F
Traes_2DL_5D9F57D2F
XLOC_019103
XLOC_034236
XLOC_016740
XLOC_046852
Traes_1DS_ADD639144
Traes_3DL_90537E8CA
XLOC_005201
Traes_6DS_AB60E61A1
XLOC_040362
XLOC_023505
XLOC_014336
XLOC_031323
Traes_4DL_D85ADFFEE
Traes_7DL_BDF73211C
XLOC_027952
Traes_4DL_C9976C296
XLOC_012627
Traes_2DL_2104AB99B1
XLOC_005206
XLOC_044286
XLOC_000354
Traes_6DL_5A2D3F44B
Traes_3DL_46F83C41D
Traes_6DL_A91666F22
Traes_3DS_909E445F1
Traes_6DS_02C01B7541
XLOC_034139
Traes_5DL_6DC80163A
XLOC_000618
XLOC_001586
XLOC_031600
XLOC_013669
XLOC_038186
XLOC_009794
Traes_7DL_4A9E55BEB
Traes_3DS_F1DF17107
XLOC_025076
Traes_4DL_530EA232F
Traes_1DL_C242A601A
Traes_7DS_508D51ADF
Traes_5DL_E0CF5818F1
Traes_6DS_E109E2B11
Traes_7DL_0406EFDE9
Traes_2DL_C8A6A606E
Traes_3DL_667DE5DF9
XLOC_045197
Traes_7DS_1E7BBCDCF
XLOC_032758
Traes_3DL_8B818F8EB
XLOC_001633
XLOC_030926
XLOC_011295
Traes_4DS_21C4B4B99
Traes_5DL_C3B688FE2
XLOC_004875
Traes_2DS_369089CD5
XLOC_024942
XLOC_037220
Traes_2DL_F89D47DBA
Traes_7DL_2283597A7
Traes_7DS_478AE780A
Traes_2DL_865292483
XLOC_023059
XLOC_038813
Traes_4DS_A980F512E
XLOC_024434
XLOC_041384
Traes_1DS_D647E23C6
Traes_4DL_D1A425448
XLOC_004764
Traes_3DL_B9B059069
Traes_6DL_1CD588FC1
XLOC_042496
XLOC_001186
XLOC_021823
Traes_6DL_890E68187
XLOC_018476
XLOC_029868
XLOC_023026
Traes_3DS_FA0725BB1
Traes_1DL_57B5A67E2
XLOC_022434
Traes_5DL_111B3D6FF
XLOC_043023
XLOC_001768
XLOC_018985
Traes_2DL_1C63A1042
Traes_7DS_E464DD380
XLOC_004509
Traes_7DL_976FAF094
Traes_1DL_D5BBCA2D0
Traes_5DL_B347E5044
XLOC_004863
Traes_7DS_CE6195564
Traes_1DL_65C32A51A
Traes_3DL_68BC65ED4
Traes_2DL_C57674309
XLOC_015951
XLOC_044062
XLOC_016309
XLOC_001721
XLOC_014551
XLOC_019262
Traes_1DS_CEBD64547
XLOC_014533
XLOC_020976
XLOC_040375
XLOC_043920
XLOC_005731
XLOC_006642
Traes_2DS_F632F903F
Traes_5DL_5437177F6
Traes_2DS_EF5DA41C8
XLOC_011618
XLOC_004516
XLOC_016880
Traes_1DL_7A05BCC83
XLOC_035537
Traes_7DL_E05FB11B4
XLOC_028878
XLOC_001130
XLOC_001213
XLOC_012291
XLOC_043187
XLOC_043703
Traes_2DS_6789FA5E7
Traes_2DL_FCF48B2E7
Traes_2DL_9611AA315
XLOC_045365
XLOC_020250
Traes_1DL_BA432D81B
XLOC_010235
XLOC_018411
Traes_6DL_98091D94C
Traes_1DL_3B7FC61F1
Traes_4DL_F439EDA6D
XLOC_023123
XLOC_022239
XLOC_041562
Traes_7DL_4ED734F28
Traes_2DS_DC0D32674
Traes_6DS_5F85B417A
Traes_1DL_37626A7F1
Traes_5DL_4831C18DC
Traes_3DL_B87DBEDA3
XLOC_003788
XLOC_018673
Traes_3DS_2BD8DC857
Traes_4DL_FDB640B2B
XLOC_043615
Traes_1DL_9F647C38A
XLOC_003817
Traes_2DL_DE32760D0
XLOC_043299
XLOC_045905
Traes_2DL_87F0462EA
Traes_2DL_7937A0A9F
XLOC_031528
Traes_4DL_D333973B2
XLOC_020312
Traes_6DL_686ED046D
XLOC_040156
XLOC_046216
Traes_1DL_66A4A04CA
Traes_7DS_40ABAB54D
Traes_3DL_24BB36F77
Traes_3DS_270C696A0
Traes_2DS_197B8D684
XLOC_032502
Traes_6DL_669361D62
Traes_7DL_321305370
Traes_3DL_AB2AF7C94
Traes_5DL_93C8E5907
Traes_4DS_C2517ED5B
XLOC_022229
Traes_7DS_74064623D
Traes_2DL_2104AB99B
Traes_2DS_9EF7CE4FD
Traes_3DL_541E38E22
Traes_7DS_77FC13D7B1
XLOC_005401
Traes_1DS_F3F7B8AFE1
Traes_5DL_AF64E4104
XLOC_018761
XLOC_016702
Traes_4DL_CE61C0B47
XLOC_008585
Traes_1DL_7212DE507
XLOC_005405
Traes_7DS_28AFF417D
Traes_5DL_377C2C57D
XLOC_004143
Traes_2DS_12CA77384
Traes_7DS_FC496338A
Traes_3DS_86D239742
XLOC_013786
Traes_3DS_D115D6CB2
Traes_3DL_71FAE056C
Traes_2DL_4BFEFD1AB
Traes_7DL_CDEB2E55D2
Traes_2DS_CC522136E
Traes_3DL_7CE1EF9A5
XLOC_015763
XLOC_032855
XLOC_011655
Traes_3DL_9F034AD4B
Traes_3DL_BBB7EFC02
Traes_2DL_7C96F8434
Traes_6DL_D647E23C6
Traes_5DS_64C30A803
Traes_2DS_B84B36158
XLOC_019874
Traes_3DS_E6342BFB0
XLOC_013865
Traes_3DL_B524D681F
Traes_6DS_98585F07B
XLOC_027425
XLOC_035908
XLOC_046815
XLOC_011860
Traes_3DS_54B9E5FC9
Traes_5DL_2CB48D16E
Traes_2DL_B46500829
Traes_2DS_A5B4C6016
Traes_2DL_32C0E8948
Traes_3DL_BA1103CA8
XLOC_040140
Traes_2DS_385A7F07F
Traes_7DS_5C2599EE9
XLOC_018981
Traes_2DS_30A56657D
XLOC_011217
Traes_7DL_8CF6DC66F
Traes_6DS_D1AFFC860
Traes_2DS_1CD99AAB7
Traes_5DL_1B46003F7
Traes_3DL_F726E0D80
Traes_7DL_F2EF2631B
Traes_7DS_54F01C5EB
XLOC_018624
XLOC_010151
Traes_2DL_ED34C6544
XLOC_031888
XLOC_014137
Traes_1DL_70A58347A
XLOC_020074
Traes_6DL_C5E7CD621
Traes_1DL_D42D93AB3
XLOC_043309
XLOC_029289
Traes_4DS_1B340B113
Traes_2DL_EB92EC40B
Traes_5DS_1F0929CD7
Traes_7DS_361EC0618
Traes_4DL_D7E96ABA9
Traes_5DL_CE3474FC7
Traes_4DS_DF90E57CF
Traes_3DL_25E1DC532
XLOC_040823
Traes_4DL_EB73EF713
Traes_3DL_3DDC62C21
Traes_6DL_D3AD78011
Traes_7DL_57CEECAF6
XLOC_027942
XLOC_022465
Traes_7DL_824541CD8
Traes_6DL_1B8AB98C6
XLOC_004606
Traes_7DL_D647E23C6
Traes_2DS_0413F2E0A
XLOC_004891
Traes_6DL_EAE1FE96A
XLOC_043301
Traes_2DS_0348FF401
Traes_5DL_331431F50
XLOC_005239
XLOC_027737
Traes_7DS_53CB7553D
Traes_5DL_36FA97AEA
XLOC_039686
Traes_7DS_5A117F2B1
XLOC_032823
Traes_5DS_2231614CA
Traes_2DL_B5D7431DE
XLOC_009329
XLOC_029071
Traes_3DL_E912993A9
Traes_2DS_D11C87279
XLOC_017050
XLOC_043294
Traes_2DL_3C1E0538E
Traes_7DS_CCE6C2FC6
XLOC_033173
XLOC_039771
Traes_2DS_F6903F7DE
Traes_6DL_C92E65D4C
XLOC_022700
XLOC_025177
XLOC_000005
Traes_2DS_AC74FD61A
XLOC_034638
XLOC_021963
Traes_5DL_082A5014F
Traes_5DL_97D4F2CF1
Traes_5DS_21D35F5D1
XLOC_004368
Traes_6DS_324E2E32A
Traes_7DS_F68AD3508
Traes_6DS_6E6C08922
XLOC_031240
Traes_7DL_1BA6ADDA9
Traes_2DL_27AAEFE5E
Traes_1DL_AEAD05C5F
Traes_2DS_7F76D9702
XLOC_046641
Traes_1DS_2E66D8723
XLOC_005345
Traes_2DL_C8C8B8DA9

## Sheet: CK1 and T2 (103)
Traes_7DL_763C250E61
Traes_6DL_F2A8D87C5
Traes_2DS_22634FB3C
Traes_1DL_7D6B9CC30
Traes_6DL_057F2930B
Traes_2DL_008D584AB
Traes_7DS_0082BC4CE
Traes_2DS_F2A8D87C5
Traes_7DS_E6C8AF743
Traes_4DL_DF690B97B
XLOC_045406
Traes_1DL_7B57F6E9F
Traes_1DL_F66AAF892
Traes_1DL_DF690B97B1
Traes_2DS_AA3251E5E
XLOC_023728
Traes_4DS_DF690B97B
Traes_7DL_D84BB1D80
Traes_7DS_B6B65C606
Traes_7DS_317F1D8A8
Traes_5DL_DFB68E9AA1
Traes_7DL_C22780A04
Traes_2DS_E787AA7EF
Traes_5DL_19CF37E84
Traes_2DL_CFA5CC895
Traes_3DL_280536718
Traes_6DL_DF690B97B1
Traes_2DS_1AEB0F375
Traes_3DS_7ADEFB0DD
Traes_5DL_DFB68E9AA
Traes_6DS_519BB2BCD
Traes_4DS_CC80A989B
Traes_7DL_DF690B97B
Traes_6DL_DF690B97B
Traes_2DS_742E15E4A
Traes_2DL_AEBBC1D8D
Traes_7DS_739A31270
Traes_2DS_DF690B97B1
Traes_3DS_1984CDF8C
Traes_2DL_AEBBC1D8D1
Traes_5DS_DF8E59628
Traes_3DS_94B0E5238
Traes_7DL_5A19FE233
Traes_5DL_F66AAF892
Traes_1DL_1E7B1AA3F
Traes_7DL_CE52BC59A
XLOC_028391
Traes_3DL_F2A8D87C5
Traes_6DS_FAB3B2753
Traes_6DL_536C977A6
Traes_6DS_B0D5513A1
XLOC_037128
Traes_2DS_DF690B97B2
Traes_3DL_DF690B97B1
Traes_5DL_D031D96A8
Traes_2DL_DF690B97B
Traes_4DL_F2A8D87C5
Traes_3DS_DF690B97B
Traes_5DL_7DCA2B575
Traes_5DL_80474C1EF
Traes_7DS_78CDE815D
Traes_5DL_C9DD4275B
Traes_2DS_399FF8FEB
Traes_1DL_BCCDCC4F3
Traes_3DS_7B0E71361
Traes_2DS_D20C21276
Traes_7DS_22CCC8B31
Traes_2DL_0618793E2
Traes_3DS_0C839EDCF
Traes_2DS_5F1C66A5E
Traes_6DS_A2E0A29DE
Traes_2DL_E372BFAAB
Traes_2DL_256B3B968
XLOC_018281
Traes_1DS_9A23AB156
Traes_2DL_21323959A
Traes_2DL_F66AAF892
Traes_3DL_DF690B97B
Traes_5DL_0CD05DCCD
Traes_3DS_F2A8D87C5
Traes_6DL_D50C690F7
Traes_1DS_C49F67691
Traes_2DL_A62479B46
Traes_6DS_718B6999D
Traes_1DL_DF690B97B
Traes_3DS_1286108F0
Traes_2DS_DF690B97B
Traes_3DS_885A5EDB0
Traes_2DL_C6B4CC5F9
Traes_4DS_CEC77E6D6
Traes_5DL_DF690B97B
Traes_1DL_7D07EB7CA
Traes_6DS_3B0CB3B5D
XLOC_028396
Traes_7DS_9D77532EB1
Traes_7DS_9D77532EB
Traes_2DS_9F0271D1E
Traes_1DL_EA4169E0A
XLOC_034020
Traes_4DL_D48B06EDA
Traes_5DL_B27A23428
Traes_7DS_9ACB673AD
Traes_4DS_C27600AE9

## Sheet: CK2 and T1 (236)
Traes_3DL_2AC567664
XLOC_000646
Traes_4DS_1A26DEA9F
Traes_2DL_A296167F1
Traes_7DS_B3D9AC917
Traes_5DL_A3762659F
Traes_7DS_586D1FFA7
XLOC_037774
Traes_3DL_EAAACD108
Traes_7DS_D2746C668
Traes_7DL_2FE5181AF
Traes_4DL_E77395DBB
Traes_1DS_A1632BD79
Traes_2DS_87173CA36
Traes_6DL_246CD6A82
Traes_7DL_99CBA4440
Traes_2DS_943FB6D33
Traes_5DL_EFE6EFEDF
Traes_7DS_3EB6319B6
Traes_5DS_F6BB85410
Traes_2DS_A6745CA91
Traes_1DL_9FB53E48A
Traes_1DL_10B85F6C4
XLOC_001983
Traes_4DL_0809F81DA
Traes_5DL_47448F729
Traes_3DS_7C63110F0
Traes_6DL_FC0AE83AF
Traes_7DL_8368AB176
Traes_2DL_617DB5FC6
Traes_7DL_DFECD09C2
Traes_6DL_8AA03BE4F
Traes_2DL_7D8D8F444
Traes_4DS_05B3D0DD9
Traes_5DL_474457A3E
Traes_7DL_4AE7B284F
Traes_3DS_06B8DD3B4
Traes_6DL_190B08276
Traes_3DL_BF4EF63CA
Traes_3DS_7A1D09FC6
Traes_3DS_B77CEE460
Traes_1DL_538065FB3
Traes_1DS_91BA6AC75
Traes_1DL_E122887A0
Traes_4DL_93ED29C3E
Traes_3DL_E355EEE1C
Traes_2DL_0232E4102
Traes_3DL_D6A294E13
XLOC_022743
XLOC_046172
Traes_2DS_C8CC2F963
Traes_6DL_BBCCD5C79
Traes_7DL_10A36E611
Traes_2DS_38871EC03
XLOC_033051
Traes_2DS_80B087847
XLOC_020464
Traes_2DL_FFC75650C
Traes_3DS_49065F93C
Traes_2DS_9655944FC
Traes_3DS_EF57E261D
Traes_2DL_A75E9121B
Traes_4DS_7A8E5A2B5
Traes_7DL_C203DF866
Traes_6DL_8A3342ADB
XLOC_006442
Traes_7DS_D45433D9A
Traes_5DL_85C665513
Traes_7DL_8DC315832
Traes_2DL_25B45E16D
Traes_4DL_A9740F54E
Traes_6DL_126357B0A
Traes_7DS_E327BB7E9
Traes_2DL_E30E43688
Traes_3DS_74DA6D960
Traes_5DL_0A8511E45
Traes_2DS_A5284C72E
XLOC_021802
Traes_4DL_B9D620C3E
Traes_1DL_F4054B1BB
Traes_2DL_55A71601E
Traes_3DS_44B20436F
Traes_4DL_B2C8EE828
Traes_1DS_69B305004
Traes_7DL_EA65A8496
Traes_7DS_22BB72EAC
Traes_5DL_9567C90D1
Traes_7DS_532655FB6
Traes_2DL_1026BD6E8
Traes_5DL_4BE6BE82E
Traes_7DL_883CB0B5B
Traes_1DS_814A406C4
XLOC_002164
Traes_1DL_264049256
Traes_5DL_BC24DCBD1
Traes_7DL_050DDCB5B
Traes_2DL_DD0D850BD
Traes_2DL_25657E602
Traes_5DL_67AECE19E
Traes_7DL_6511AD958
Traes_4DS_F2B0880C2
XLOC_045069
Traes_6DS_6D8C15EA5
Traes_3DL_D41AD6B86
Traes_4DL_11BA77209
Traes_2DL_5AEA52C41
Traes_2DS_3CDD93B58
Traes_2DL_33EC197D7
Traes_4DL_F9EFC2171
Traes_7DS_CE65021D7
Traes_6DS_4DB6B70AD
Traes_3DS_4E527E24E
Traes_6DL_C36CEC124
Traes_2DL_743834C07
XLOC_041892
Traes_7DL_DDCC09B24
Traes_7DS_6AC35CE30
Traes_1DL_9CDB63DCB
Traes_2DL_7F33215CC
Traes_1DL_9B3CB7027
Traes_2DL_943EB10C4
Traes_4DL_300AD68B9
Traes_5DS_12012F348
Traes_2DL_7013BF05F
Traes_5DL_30D70388D
Traes_6DS_94269FDC5
Traes_1DL_A60378C88
Traes_1DS_F957D1B2C
Traes_4DL_BF24DFB52
Traes_6DL_B201A0B59
Traes_2DS_870481775
XLOC_022557
Traes_7DS_581C93D9F
Traes_7DS_5EDB9AA5F
Traes_3DS_75936F972
Traes_2DL_5C0F64E99
Traes_7DS_C901CE8D8
Traes_2DL_BD4756DB9
Traes_1DL_13B9E0A10
Traes_3DL_FFD2F60A3
Traes_1DS_6C2231368
Traes_7DL_65EC01395
Traes_6DS_3C1433ECC
Traes_3DS_C141A0B81
Traes_3DS_0F209E980
Traes_2DL_BB8131ECB
XLOC_024979
Traes_7DS_7A0BEA59B
Traes_7DL_517C0722F
Traes_4DS_E2AFEFB98
Traes_7DS_A7148FE20
Traes_2DL_855D54E0E
Traes_6DS_77692D29D
Traes_2DS_48D29820D
Traes_2DL_610286BA1
Traes_1DL_3114FF3AA
Traes_2DS_3CDD93B581
Traes_2DL_180819E70
Traes_5DL_33C108E0A
Traes_2DL_33C671012
Traes_2DL_C1615BD4F
Traes_4DL_7B2DDE265
Traes_5DS_11634238C
Traes_5DL_78FF894AC
XLOC_042787
Traes_6DL_4215D5692
Traes_7DS_01C7B784F
Traes_5DL_D769C0BB0
Traes_3DL_3CBA19DD2
Traes_5DL_491E0EE41
Traes_3DS_8E3822A47
Traes_5DS_CDA495958
Traes_7DS_AF1C89057
Traes_5DL_314BC51D9
Traes_7DS_BE1D43581
Traes_3DS_86683454D
Traes_2DS_15F7BEA6F
Traes_4DL_53BC7A20F
XLOC_027943
Traes_3DS_CB3877770
Traes_7DL_7465925C6
Traes_5DL_A0466E751
Traes_5DL_588C36E4D
Traes_7DS_F0B9D289F
Traes_2DL_93C6D0F2B
Traes_7DS_755F459BA
Traes_4DL_85EE7FD00
Traes_7DS_2269C9AB5
Traes_2DL_09AE5E1D51
Traes_4DL_43BCBA506
Traes_3DS_C5BB3E413
Traes_6DS_3D001FAB6
Traes_2DL_6EAD0DD1C
Traes_3DS_FC8A39C40
Traes_3DL_A329FDB5B
Traes_5DL_AAFCF3BFC
Traes_4DS_E607D3719
XLOC_031837
Traes_5DS_06544BFCB
Traes_2DL_66E2F4E69
Traes_2DL_E1FB5B219
Traes_3DS_E60A79C15
Traes_2DL_F812A9554
Traes_6DL_B04B4C48D
Traes_6DL_3C219FE96
Traes_2DS_BE32B643F
Traes_2DL_9E092E746
XLOC_044592
Traes_3DL_0DEA285BD
Traes_7DS_F7A4607C5
Traes_2DL_1288645A4
Traes_7DL_4EE96F658
XLOC_028875
Traes_1DS_AE7405E32
Traes_4DS_6B0D4FA88
Traes_7DL_CACE4B782
Traes_4DL_E0847FBC5
Traes_3DL_AD2A23B72
Traes_3DS_796E4C73A
XLOC_002934
Traes_6DS_C9398DB9C
Traes_5DL_5E3329221
Traes_2DL_EEF146CD8
Traes_2DL_1251116E4
Traes_1DL_41158C8A7
Traes_4DL_E5E34C774
Traes_6DS_D904CE724
XLOC_020678
Traes_7DL_DAE27B37B
Traes_4DS_FFD2F60A3
XLOC_015233
Traes_3DL_C08B460B8
Traes_2DL_2DF06BECE
Traes_5DL_BF5D1D24B
Traes_3DS_E1385C166
XLOC_036658

[truncated: 5 more sheets: CK1, CK2 and T1 (338), CK2, T1 and T2 (1429), CK1, T1 and T2 (350), CK1, CK2 and T2 (386), CK1, CK2, T1 and T2 (25315)]
