# Supplementary material for: Comparative transcriptome analysis of two selenium-accumulating genotypes of Aegilops tauschii Coss. in response to selenium
Source: BMC Genet. 2019 Jan 14;20:9. doi: 10.1186/s12863-018-0700-1 (PMC6332533; doi:10.1186/s12863-018-0700-1)
Supplement: Supplementary file 9 — Data S6. GO functional classification of unique DEGs in each group of CK1 vs.T1 and CK2 vs.T2. (XLSX 14 kb) [file 12863_2018_700_MOESM9_ESM.xlsx]

## Sheet: CK1 vs.T1
Ontology	Class	Number of genes	Genes
Biological Process	biological adhesion	1	XLOC_029024
Biological Process	growth	1	XLOC_042489
Molecular Function	molecular function regulator	1	XLOC_029024

## Sheet: CK1 vs.T1 and CK2 vs.T2
Ontology	Class	Number of CK1 vs. T1	Number of CK2 vs. T2	Genes of CK1 vs.T1	Genes of CK2 vs.T2
Biological Process	biological regulation	3	5	Traes_5DL_AA35A6840;XLOC_029024;XLOC_042489	Traes_2DS_9B301D4F8;Traes_5DL_F358F3654;XLOC_020945;XLOC_041308;XLOC_043446
Biological Process	cellular component organization or biogenesis	3	2	Traes_6DL_11D060B98;XLOC_029024;XLOC_042489	Traes_6DS_2F7DE1EAB;Traes_7DS_5BB926B43
Biological Process	cellular process	8	67	Traes_2DS_9721B4EA5;Traes_4DS_4C358A987;Traes_5DL_AA35A6840;Traes_5DS_A281EFAB4;Traes_6DL_11D060B98;Traes_6DL_CAD5C7D11;XLOC_029024;XLOC_042489	Traes_1DL_1D9958B1E;Traes_1DL_5CFDC2A24;Traes_1DL_8C6B737E9;Traes_1DL_B466DF47A;Traes_1DL_DF8F3A1CA;Traes_1DL_FF4A6C312;Traes_1DS_AB1494DE1;Traes_1DS_BC52BD286;Traes_2DL_08D815674;Traes_2DL_46DDA4126;Traes_2DL_520A76000;Traes_2DL_7AC031AD8;Traes_2DL_96E58C1AB;Traes_2DS_0EB3B8C4E;Traes_2DS_36F3DFA59;Traes_2DS_44E756DF1;Traes_2DS_4D34CF603;Traes_2DS_7BFBC3007;Traes_2DS_9B301D4F8;Traes_3DL_2E7AEF61D…
Biological Process	developmental process	2	2	XLOC_029024;XLOC_042489	Traes_5DL_F358F3654;Traes_5DS_8F3BD4450
Biological Process	localization	1	12	XLOC_042489	Traes_1DL_F3E016E3B;Traes_2DL_08D815674;Traes_2DL_631322659;Traes_2DL_96E58C1AB;Traes_2DS_2F6B53DD4;Traes_2DS_44E756DF1;Traes_2DS_CA9E8EEC2;Traes_3DL_325A49FCC;Traes_4DL_380EE71BD;Traes_7DL_0D7B2CE8F;Traes_7DL_F1E54193E1;XLOC_041308
Biological Process	metabolic process	13	131	Traes_2DS_9721B4EA5;Traes_4DL_71DE87AB7;Traes_4DS_4C358A987;Traes_5DL_398615728;Traes_5DL_8FEBFC416;Traes_5DL_AA35A6840;Traes_5DS_A281EFAB4;Traes_6DL_11D060B98;Traes_6DL_3EF3193D0;Traes_6DL_61AA02A3D;Traes_6DL_9AACD64C4;Traes_6DL_CAD5C7D11;XLOC_042489	Traes_1DL_1D9958B1E;Traes_1DL_5CFDC2A24;Traes_1DL_8C6B737E9;Traes_1DL_B466DF47A;Traes_1DL_DF8F3A1CA;Traes_1DL_FF4A6C312;Traes_1DS_0176B897D;Traes_1DS_0968BAC9A;Traes_1DS_0CB6BB053;Traes_1DS_2E8605E5C;Traes_1DS_37ED6B3F5;Traes_1DS_A1AC86B82;Traes_1DS_AB1494DE1;Traes_1DS_BB3A94D5B;Traes_1DS_BC52BD286;Traes_2DL_0C715B3A0;Traes_2DL_3D69D00EB;Traes_2DL_46DDA4126;Traes_2DL_520A76000;Traes_2DL_7AC031AD8…
Biological Process	multicellular organismal process	2	2	XLOC_029024;XLOC_042489	Traes_5DL_F358F3654;Traes_5DS_8F3BD4450
Biological Process	response to stimulus	3	10	Traes_5DL_AA35A6840;Traes_6DL_3EF3193D0;XLOC_042489	Traes_2DL_BA1B746DF;Traes_2DL_E1EB3D15A;Traes_2DL_F47B9B20E;Traes_2DS_01D75F7C6;Traes_2DS_9B301D4F8;Traes_5DL_98AA0CF23;Traes_5DL_F358F3654;Traes_7DL_4ABF3A54D;XLOC_025495;XLOC_041308
Biological Process	signaling	1	2	Traes_5DL_AA35A6840	Traes_2DS_9B301D4F8;Traes_5DL_F358F3654
Biological Process	single-organism process	5	28	Traes_5DL_398615728;Traes_5DL_AA35A6840;Traes_5DS_A281EFAB4;XLOC_029024;XLOC_042489	Traes_1DL_B466DF47A;Traes_1DL_FF4A6C312;Traes_2DS_36F3DFA59;Traes_2DS_9B301D4F8;Traes_3DL_2E7AEF61D;Traes_4DL_3582D731D;Traes_4DL_CBBA40A58;Traes_5DL_BF8B2E6D8;Traes_5DL_F358F3654;Traes_5DL_F5AE83831;Traes_5DS_8F3BD4450;Traes_6DS_2F7DE1EAB;Traes_6DS_BA27E8800;Traes_6DS_D41FE990E;Traes_7DL_CB741047A;Traes_7DS_5BB926B43;XLOC_002934;XLOC_003339;XLOC_004867;XLOC_011098;XLOC_017326;XLOC_019237;XLOC_02…
Cellular Component	cell	4	29	Traes_6DL_11D060B98;XLOC_029024;XLOC_037001;XLOC_042489	Traes_1DL_1D9958B1E;Traes_1DL_5CFDC2A24;Traes_2DL_46DDA4126;Traes_2DL_7AC031AD8;Traes_3DS_8F1805C84;Traes_3DS_C9BBB09E4;Traes_5DL_759361795;Traes_5DS_8F3BD4450;Traes_7DL_EC875DB5D;Traes_7DL_F1E54193E1;XLOC_002934;XLOC_003233;XLOC_003339;XLOC_004867;XLOC_011098;XLOC_017326;XLOC_018281;XLOC_018981;XLOC_019970;XLOC_020945;XLOC_021691;XLOC_023687;XLOC_023975;XLOC_027966;XLOC_031388;XLOC_032971;XLOC_0…
Cellular Component	cell part	4	29	Traes_6DL_11D060B98;XLOC_029024;XLOC_037001;XLOC_042489	Traes_1DL_1D9958B1E;Traes_1DL_5CFDC2A24;Traes_2DL_46DDA4126;Traes_2DL_7AC031AD8;Traes_3DS_8F1805C84;Traes_3DS_C9BBB09E4;Traes_5DL_759361795;Traes_5DS_8F3BD4450;Traes_7DL_EC875DB5D;Traes_7DL_F1E54193E1;XLOC_002934;XLOC_003233;XLOC_003339;XLOC_004867;XLOC_011098;XLOC_017326;XLOC_018281;XLOC_018981;XLOC_019970;XLOC_020945;XLOC_021691;XLOC_023687;XLOC_023975;XLOC_027966;XLOC_031388;XLOC_032971;XLOC_0…
Cellular Component	extracellular region	3	8	Traes_2DS_2E5286F5D;Traes_6DL_11D060B98;Traes_7DL_2DF9C185B	Traes_2DL_285D35A63;Traes_2DS_36F3DFA59;Traes_4DL_8E52A4172;Traes_5DL_27DFF64C6;Traes_5DL_43D95A3FE;Traes_5DL_D19F361B7;Traes_7DL_8E6EEB79B;XLOC_017326
Cellular Component	macromolecular complex	1	1	XLOC_042489	Traes_3DS_C9BBB09E4
Cellular Component	membrane	2	32	Traes_6DL_CAD5C7D11;XLOC_042489	Traes_1DL_F3E016E3B;Traes_1DS_0176B897D;Traes_1DS_0CB6BB053;Traes_1DS_80F18285E;Traes_2DL_520A76000;Traes_2DL_631322659;Traes_2DL_96E58C1AB;Traes_2DL_BEFA5F419;Traes_2DS_01D75F7C6;Traes_2DS_0EB3B8C4E;Traes_2DS_2F6B53DD4;Traes_2DS_7BFBC3007;Traes_2DS_CA9E8EEC2;Traes_3DL_325A49FCC;Traes_3DL_627A96373;Traes_3DS_8F1805C84;Traes_4DL_2BEF10792;Traes_4DL_3582D731D;Traes_4DL_380EE71BD;Traes_4DL_CBBA40A58…
Cellular Component	membrane part	1	3	XLOC_042489	XLOC_011098;XLOC_031388;XLOC_040355
Cellular Component	organelle	3	25	XLOC_029024;XLOC_037001;XLOC_042489	Traes_1DL_1D9958B1E;Traes_1DL_5CFDC2A24;Traes_2DL_46DDA4126;Traes_3DS_C9BBB09E4;Traes_5DL_759361795;Traes_5DS_8F3BD4450;XLOC_002934;XLOC_003233;XLOC_003339;XLOC_004867;XLOC_011098;XLOC_017326;XLOC_018281;XLOC_018981;XLOC_019970;XLOC_020945;XLOC_021691;XLOC_023687;XLOC_023975;XLOC_027966;XLOC_031388;XLOC_032971;XLOC_040355;XLOC_041308;XLOC_043446
Cellular Component	organelle part	1	2	XLOC_042489	XLOC_032971;XLOC_041308
Molecular Function	binding	8	95	Traes_2DS_2E5286F5D;Traes_4DS_4C358A987;Traes_5DL_AA35A6840;Traes_5DS_A281EFAB4;Traes_6DL_3EF3193D0;Traes_7DL_2DF9C185B;XLOC_029024;XLOC_037001	Traes_1DL_1D9958B1E;Traes_1DL_30F34E129;Traes_1DL_5CFDC2A24;Traes_1DL_8C6B737E9;Traes_1DL_B466DF47A;Traes_1DL_DF8F3A1CA;Traes_1DL_FF4A6C312;Traes_1DS_0176B897D;Traes_1DS_0CB6BB053;Traes_1DS_AB1494DE1;Traes_1DS_BC52BD286;Traes_1DS_FFEF78B03;Traes_2DL_0C715B3A0;Traes_2DL_285D35A63;Traes_2DL_46DDA4126;Traes_2DL_520A76000;Traes_2DL_56ED5AE04;Traes_2DL_7AC031AD8;Traes_2DL_AD4DE22F3;Traes_2DL_BEDDAC0D4…
Molecular Function	catalytic activity	11	126	Traes_2DS_9721B4EA5;Traes_4DL_71DE87AB7;Traes_4DS_4C358A987;Traes_5DL_8FEBFC416;Traes_5DL_AA35A6840;Traes_5DS_A281EFAB4;Traes_6DL_11D060B98;Traes_6DL_3EF3193D0;Traes_6DL_61AA02A3D;Traes_6DL_9AACD64C4;Traes_6DL_CAD5C7D11	Traes_1DL_1D9958B1E;Traes_1DL_5CFDC2A24;Traes_1DL_8C6B737E9;Traes_1DL_B466DF47A;Traes_1DL_DF8F3A1CA;Traes_1DL_FF4A6C312;Traes_1DS_0176B897D;Traes_1DS_0968BAC9A;Traes_1DS_0CB6BB053;Traes_1DS_2E8605E5C;Traes_1DS_37ED6B3F5;Traes_1DS_A1AC86B82;Traes_1DS_AB1494DE1;Traes_1DS_BB3A94D5B;Traes_1DS_BC52BD286;Traes_2DL_0C715B3A0;Traes_2DL_3D69D00EB;Traes_2DL_46DDA4126;Traes_2DL_520A76000;Traes_2DL_BEDDAC0D4…
Molecular Function	transporter activity	1	6	XLOC_042489	Traes_2DL_631322659;Traes_2DL_96E58C1AB;Traes_2DS_2F6B53DD4;Traes_2DS_CA9E8EEC2;Traes_3DL_325A49FCC;Traes_7DL_0D7B2CE8F

## Sheet: CK2 vs.T2
Ontology	Class	Number of genes	Genes
Molecular Function	structural molecule activity	1	Traes_3DS_C9BBB09E4
Molecular Function	nucleic acid binding transcription factor activity	1	XLOC_020945
