# Supplementary material for: Comparative transcriptome analysis of two selenium-accumulating genotypes of Aegilops tauschii Coss. in response to selenium
Source: BMC Genet. 2019 Jan 14;20:9. doi: 10.1186/s12863-018-0700-1 (PMC6332533; doi:10.1186/s12863-018-0700-1)
Supplement: Supplementary file 10 — Data S7. KEGG pathway annotation of unique DEGs in each group of CK1 vs.T1 and CK2 vs.T2. (XLSX 16 kb) [file 12863_2018_700_MOESM10_ESM.xlsx]

## Sheet: CK1 vs.T1
KEGG_A_class	KEGG_B_class	Pathway	Pathway ID	Number of genes	Genes
Cellular Processes	Transport and catabolism	Phagosome	ko04145	1	XLOC_042489
Environmental Information Processing	Signal transduction	Phosphatidylinositol signaling system	ko04070	1	Traes_2DS_71C3E4D49
Genetic Information Processing	Transcription	mRNA surveillance pathway	ko03015	1	XLOC_029024
Metabolism	Carbohydrate metabolism	Amino sugar and nucleotide sugar metabolism	ko00520	1	Traes_6DL_61AA02A3D
Metabolism	Energy metabolism	Oxidative phosphorylation	ko00190	1	XLOC_042489
Metabolism	Global and Overview	N-Glycan biosynthesis	ko00510	1	Traes_6DL_CAD5C7D11
Metabolism	Lipid metabolism	Linoleic acid metabolism	ko00591	1	Traes_5DS_A281EFAB4

## Sheet: CK1 vs.T1 and CK2 vs.T2
KEGG_A_class	KEGG_B_class	Pathway	Pathway ID	Number of genes in CK1 vs.T1	Number of genes in CK2 vs.T2	Genes of CK1 vs.T1	Genes of CK2 vs.T12
Metabolism	Biosynthesis of other secondary metabolites	Phenylpropanoid biosynthesis	ko00940	1	5	Traes_6DL_3EF3193D0	XLOC_020945;Traes_2DL_3D69D00EB;Traes_3DL_6B12B9793;Traes_5DL_8AED39C84;Traes_5DL_98AA0CF23
Metabolism	Carbohydrate metabolism	Glyoxylate and dicarboxylate metabolism	ko00630	1	1	Traes_2DS_9721B4EA5	Traes_4DS_47A04A098
Metabolism	Carbohydrate metabolism	Starch and sucrose metabolism	ko00500	1	1	Traes_6DL_61AA02A3D	XLOC_017326
Metabolism	Global and Overview	Carbon metabolism	ko01200	1	3	Traes_2DS_9721B4EA5	Traes_4DL_65AF8424F;Traes_4DL_8DBE42AE9;Traes_4DL_1184F6F68
Metabolism	Global and Overview	Fatty acid metabolism	ko01212	1	2	Traes_5DL_398615728	Traes_3DL_2E7AEF61D;Traes_7DS_9FEC6C6E1
Metabolism	Lipid metabolism	alpha-Linolenic acid metabolism	ko00592	1	2	Traes_5DS_A281EFAB4	Traes_5DL_F53C062DC;Traes_6DS_70FBAE6A7
Metabolism	Lipid metabolism	Biosynthesis of unsaturated fatty acids	ko01040	1	1	Traes_5DL_398615728	Traes_7DS_9FEC6C6E1
Metabolism	Nucleotide metabolism	Purine metabolism	ko00230	1	1	Traes_4DL_71DE87AB7	Traes_5DS_B902FBDBD
Metabolism	Nucleotide metabolism	Pyrimidine metabolism	ko00240	1	1	Traes_4DL_71DE87AB7	Traes_5DS_B902FBDBD
Organismal Systems	Environmental adaptation	Plant-pathogen interaction	ko04626	1	1	Traes_2DS_71C3E4D49	Traes_3DL_5667DA734

## Sheet: CK2 vs.T2
KEGG_A_class	KEGG_B_class	Pathway	Pathway ID	Number of genes	Genes
Cellular Processes	Transport and catabolism	Peroxisome	ko04146	2	Traes_4DS_849C911C9;Traes_3DS_44B20436F
Environmental Information Processing	Membrane transport	ABC transporters	ko02010	1	Traes_3DL_325A49FCC
Environmental Information Processing	Signal transduction	Plant hormone signal transduction	ko04075	1	Traes_7DL_4ABF3A54D
Genetic Information Processing	Folding, sorting and degradation	RNA degradation	ko03018	1	Traes_2DL_7AC031AD8
Genetic Information Processing	Replication and repair	DNA replication	ko03030	1	XLOC_046221
Genetic Information Processing	Replication and repair	Homologous recombination	ko03440	1	XLOC_046221
Genetic Information Processing	Replication and repair	Mismatch repair	ko03430	1	XLOC_046221
Genetic Information Processing	Replication and repair	Nucleotide excision repair	ko03420	1	XLOC_046221
Genetic Information Processing	Transcription	RNA polymerase	ko03020	1	Traes_5DS_B902FBDBD
Genetic Information Processing	Transcription	Ribosome	ko03010	1	Traes_3DS_C9BBB09E4
Genetic Information Processing	Transcription	RNA transport	ko03013	1	XLOC_041007
Metabolism	Amino acid metabolism	Alanine, aspartate and glutamate metabolism	ko00250	1	Traes_4DS_47A04A098
Metabolism	Amino acid metabolism	Arginine and proline metabolism	ko00330	2	Traes_6DL_7946BC462;Traes_6DL_E79E65F68
Metabolism	Amino acid metabolism	Arginine biosynthesis	ko00220	1	Traes_4DS_47A04A098
Metabolism	Amino acid metabolism	Cysteine and methionine metabolism	ko00270	1	Traes_7DL_CCBA1A1C9
Metabolism	Amino acid metabolism	Glycine, serine and threonine metabolism	ko00260	2	Traes_4DL_D0ADE3477;Traes_4DL_C1E2F5364
Metabolism	Amino acid metabolism	Histidine metabolism	ko00340	2	Traes_6DL_7946BC462;Traes_6DL_E79E65F68
Metabolism	Amino acid metabolism	Lysine degradation	ko00310	2	Traes_6DL_7946BC462;Traes_6DL_E79E65F68
Metabolism	Amino acid metabolism	Phenylalanine metabolism	ko00360	2	Traes_4DL_D0ADE3477;Traes_4DL_C1E2F5364
Metabolism	Amino acid metabolism	Tryptophan metabolism	ko00380	2	Traes_6DL_7946BC462;Traes_6DL_E79E65F68
Metabolism	Amino acid metabolism	Tyrosine metabolism	ko00350	4	Traes_4DL_65AF8424F;Traes_4DL_D0ADE3477;Traes_4DL_C1E2F5364;Traes_6DS_4D4760396
Metabolism	Amino acid metabolism	Valine, leucine and isoleucine degradation	ko00280	2	Traes_6DL_7946BC462;Traes_6DL_E79E65F68
Metabolism	Biosynthesis of other secondary metabolites	Anthocyanin biosynthesis	ko00942	2	Traes_1DS_2E8605E5C;Traes_1DS_37ED6B3F5
Metabolism	Biosynthesis of other secondary metabolites	Flavonoid biosynthesis	ko00941	5	XLOC_041308;Traes_2DL_F47B9B20E;Traes_5DL_034CABEFD;Traes_4DL_26CDE7D19;Traes_6DS_2F7DE1EAB
Metabolism	Biosynthesis of other secondary metabolites	Isoquinoline alkaloid biosynthesis	ko00950	3	Traes_4DL_D0ADE3477;Traes_4DL_C1E2F5364;Traes_6DS_4D4760396
Metabolism	Biosynthesis of other secondary metabolites	Tropane, piperidine and pyridine alkaloid biosynthesis	ko00960	2	Traes_4DL_D0ADE3477;Traes_4DL_C1E2F5364
Metabolism	Carbohydrate metabolism	Ascorbate and aldarate metabolism	ko00053	3	Traes_6DL_7946BC462;Traes_6DL_E79E65F68;Traes_7DL_EC875DB5D
Metabolism	Carbohydrate metabolism	Galactose metabolism	ko00052	1	XLOC_017326
Metabolism	Carbohydrate metabolism	Glycolysis / Gluconeogenesis	ko00010	3	Traes_4DL_65AF8424F;Traes_6DL_7946BC462;Traes_6DL_E79E65F68
Metabolism	Carbohydrate metabolism	Inositol phosphate metabolism	ko00562	1	Traes_7DL_EC875DB5D
Metabolism	Carbohydrate metabolism	Pentose and glucuronate interconversions	ko00040	2	Traes_6DL_7946BC462;Traes_6DL_E79E65F68
Metabolism	Carbohydrate metabolism	Propanoate metabolism	ko00640	1	Traes_3DL_2E7AEF61D
Metabolism	Carbohydrate metabolism	Pyruvate metabolism	ko00620	5	Traes_6DL_7946BC462;Traes_4DL_8DBE42AE9;Traes_6DL_E79E65F68;Traes_4DL_1184F6F68;Traes_3DL_2E7AEF61D
Metabolism	Energy metabolism	Carbon fixation in photosynthetic organisms	ko00710	2	Traes_4DL_8DBE42AE9;Traes_4DL_1184F6F68
Metabolism	Energy metabolism	Nitrogen metabolism	ko00910	1	Traes_4DS_47A04A098
Metabolism	Energy metabolism	Photosynthesis	ko00195	2	Traes_3DS_8F1805C84;Traes_3DL_9DC1B5230
Metabolism	Global and Overview	Biosynthesis of amino acids	ko01230	1	Traes_4DS_47A04A098
Metabolism	Global and Overview	Degradation of aromatic compounds	ko01220	1	Traes_4DL_65AF8424F
Metabolism	Lipid metabolism	Cutin, suberine and wax biosynthesis	ko00073	6	Traes_6DL_AD73B8007;Traes_4DS_849C911C9;Traes_4DL_360A072FA;Traes_3DS_44B20436F;Traes_1DL_B466DF47A;Traes_1DL_FF4A6C312
Metabolism	Lipid metabolism	Fatty acid biosynthesis	ko00061	1	Traes_3DL_2E7AEF61D
Metabolism	Lipid metabolism	Fatty acid degradation	ko00071	3	Traes_4DL_65AF8424F;Traes_6DL_7946BC462;Traes_6DL_E79E65F68
Metabolism	Lipid metabolism	Fatty acid elongation	ko00062	3	Traes_4DL_CBBA40A58;Traes_4DL_3582D731D;Traes_7DS_9FEC6C6E1
Metabolism	Lipid metabolism	Glycerolipid metabolism	ko00561	3	Traes_6DL_7946BC462;Traes_6DL_E79E65F68;Traes_5DL_E46E40278
Metabolism	Lipid metabolism	Glycerophospholipid metabolism	ko00564	1	Traes_5DL_E46E40278
Metabolism	Lipid metabolism	Sphingolipid metabolism	ko00600	1	Traes_6DS_BA27E8800
Metabolism	Lipid metabolism	Steroid biosynthesis	ko00100	3	XLOC_002934;Traes_5DS_46237B176;Traes_6DS_D0D64D36D
Metabolism	Metabolism of cofactors and vitamins	Porphyrin and chlorophyll metabolism	ko00860	1	Traes_5DL_1B2586DB4
Metabolism	Metabolism of cofactors and vitamins	beta-Alanine metabolism	ko00410	4	Traes_6DL_7946BC462;Traes_6DL_E79E65F68;Traes_4DL_D0ADE3477;Traes_4DL_C1E2F5364
Metabolism	Metabolism of cofactors and vitamins	Glutathione metabolism	ko00480	4	Traes_3DS_3CD0E7C53;Traes_1DL_7BCE5B151;Traes_7DL_CCBA1A1C9;Traes_7DL_DC93F93CD
Metabolism	Metabolism of cofactors and vitamins	Limonene and pinene degradation	ko00903	2	Traes_6DL_7946BC462;Traes_6DL_E79E65F68
Metabolism	Metabolism of cofactors and vitamins	Sesquiterpenoid and triterpenoid biosynthesis	ko00909	1	Traes_2DL_BEDDAC0D4
Metabolism	Metabolism of cofactors and vitamins	Terpenoid backbone biosynthesis	ko00900	1	Traes_2DL_BEDDAC0D4
Organismal Systems	Environmental adaptation	Circadian rhythm - plant	ko04712	2	XLOC_041308;Traes_5DL_034CABEFD
