# Supplementary material for: Comparative transcriptome analysis of two selenium-accumulating genotypes of Aegilops tauschii Coss. in response to selenium
Source: BMC Genet. 2019 Jan 14;20:9. doi: 10.1186/s12863-018-0700-1 (PMC6332533; doi:10.1186/s12863-018-0700-1)
Supplement: Supplementary file 12 — Data S9. List of primers used in RT-qPCR. (XLS 26 kb) [file 12863_2018_700_MOESM12_ESM.xls]

## Sheet: Sheet1
List of primers used in real-time quantitative PCR
ID	Gene	Forward primer（5’-3’）	Reverse primer（5’-3’）
1	Traes_4DS_D97A96AE5	TGTTGGACCAGTCTCATA	GAAGAATGCTATCAAGAAGTG
2	Traes_5DL_BCEFD69DA	TGGTGATTGGTTGATTGG	CTGGAGACAAACGATACTG
3	XLOC_041308	ATACTTATGACCCAATTACTGAA	CACCACAATAATCCTTGCTA
4	Traes_2DL_F47B9B20E	AAATAGTGACCTACTTCTCG	AAGTTGACCACAACCTTC
5	Traes_1DL_1410C68BB	CAGGAGTTCAAGATTATTGTC	TGTCATCACTAAGGTCATAC
6	Traes_6DL_7CDC20F31	CCAGGTGTTCAAGGACGGATG	TGGTCGCCGATGTGGATGATGAG
7	Traes_6DS_2F7DE1EAB	TGTCGCTCAAGAGGAGGAGA	ACTTCCACTAGGTTGGCTGC
8	Traes_7DL_3E4083673	CATCCAGACATGGACGGGT	CTTCTGGGACACGGAGTAGAC
9	β-tubulin	GGGCAAGATGAGCACCAA	TCCACGAAGTAGGAGGAGTTCTT
10	XLOC_024936	TTACCAGTTAGAGAATGAC	AGCACACATAGATTATCG
11	XLOC_034135	TAGTGTTACTTCTGATACC	AGGTTCCAATAATGACTC
12	XLOC_038938	TGATAGGAATACTTCACTTA	GATACAGTAGTAGCTCTTAT
13	XLOC_046021	AAATGAGTGGAGAGTTAC	TAGCATTATATTCGACATTG
14	Traes_2DL_BC7F606B9	CCTTCTCCATTTATTATCTTC	CATTATGACCACACTTTG
15	Traes_5DL_5597A11EC	TCATCCTGATGTATAAGC	TACTTCCTTCCTCAATCT
16	Traes_2DS_D14ABD1DB	TTATCGAATGAGCTACTG	CAGGTCGGTATTCTTATC
